# Supplementary material for: Multimodal electrophysiological analyses reveal that reduced synaptic excitatory neurotransmission underlies seizures in a model of NMDAR antibody-mediated encephalitis
Source: Commun Biol. 2021 Sep 20;4:1106. doi: 10.1038/s42003-021-02635-8 (PMC8452639; doi:10.1038/s42003-021-02635-8)
Supplement: Supplementary file 8 — Supplementary Data 1 [file 42003_2021_2635_MOESM8_ESM.xlsx]

## Sheet: Figure 1C
Control-Ab	NMDAR-Ab
78	327
126	198
51	127
163	70
224	105
81	81
36	458
4	5294
	1190
	252
	250

## Sheet: Figure 1D
Control-Ab	NMDAR-Ab
1.07043	0.04369
7.34562	0.01865
5.62456	0.0395
5.08503	0.04845
3.21621	0.64348
6.64157	0.22435
4.94134	0.04037
7.2116	0.02801
1.33649	3.04737
6.68538	0.37914
2.52881	4.81452
11.7273	0.39729
12.7455	0.16527
1.11355	0.27916
0.3086	1.212
3.99665	1.08499
5.3208	0.39621
8.15819	0.07042
3.74937	6.95722
42.0142	0.2811
1.67188	5.78728
8.84299	1.52234
3.08012	1.69744
9.57028	11.3578
6.41035	4.52019
4.71157	5.20667
30.5077	0.02486
4.62773	0.03027
3.89028	0.01725
0.89681	0.0185
0.1734	0.05937
5.23078	5.72414
4.95421	10.7454
17.869	1.79464
6.41773	6.24875
6.17848	2.11793
12.2362	1.90101
0.02658	0.0229
1.01677	0.27307
15.994	0.01948
3.807	0.01768
8.44059	0.04892
2.80134	3.62078
2.49425	4.74763
21.4104	0.02199
5.94996	0.32297
5.85725	8.95193
9.9454	1.19281
3.53615	1.54909
0.02019	5.13369
2.56725	2.01181
7.26312	3.87147
13.8635	0.10685
8.73679	2.02886
3.28402	3.24971
32.8468	2.00225
16.0018	10.4903
0.55539	2.5169
1.48685	0.02838
6.43579	4.56384
6.0224	0.91078
12.083	2.33954
7.25828	4.76848
2.80951	0.98168
3.09191	0.59165
2.44522	1.26701
37.5439	1.79899
2.28077	1.47045
0.13899	10.3323
10.3737	6.7354
20.302	3.17237
8.54659	3.80066
8.46262	1.14221
12.0762	0.12037
21.8708	1.08461
9.88122	5.26361
2.64469	9.39787
8.41371	1.31152
20.7446	1.22097
17.698	3.42711
3.04798	3.07082
1.26361	0.34138
9.58281	0.07615
0.58298	0.02623
24.7355	0.03579
19.7403	1.30497
18.5412	2.482
0.11846	1.42485
0.75801	0.01781
0.55755	0.02637
3.71205	0.02317
0.11834	0.02846
25.5603	3.61943
4.43274	1.3675
7.97115	1.3837
17.5043	3.02279
17.2418	5.30481
0.30021	0.04784
14.8622	1.82982
0.21702	0.33233
5.5366	2.98073
2.32953	1.66588
2.27763	1.08093
4.68438	0.13966
1.39386	0.10151
1.0916	0.02044
4.84816	0.02675
1.21542	0.05258
3.91537	0.02139
2.6354	0.03197
0.55606	1.61708
5.44437	0.37829
1.4708	23.7937
3.50135	0.35251
0.51628	0.02197
0.25295	0.26053
0.0712	9.55177
6.67717	6.06742
0.76385	1.99681
1.91339	0.3639
1.90993	0.0219
0.19191	0.01652
10.1941	0.02716
3.20729	0.03206
1.26282	0.02131
43.4086	0.17451
0.01984	4.53475
0.02007	3.81516
0.0199	0.01561
153.747	4.90107
103.331	4.0712
112.422	0.959
309.938	5.12383
0.08003	11.4789
0.07979	1.84185
0.01998	0.02784
0.07977	3.46538
0.02004	3.61465
0.01983	4.83021
0.0799	7.13586
0.0399	20.6776
0.01997	4.245
0.04002	5.0904
0.03982	0.03974
0.01998	0.51782
0.01995	18.874
0.04001	0.04147
0.07985	8.62927
0.01997	0.02318
0.03991	0.01574
4.61387	1.64938
0.04002	13.2015
0.17978	0.0172
0.11985	11.6697
0.09996	0.01662
0.19979	0.02643
0.02	0.05113
0.04005	0.01628
0.0398	15.919
0.02016	1.69443
0.09979	4.94984
0.02	6.38376
1.24873	0.59654
0.08997	0.47235
0.03994	26.4095
0.0501	5.63793
0.32981	0.02136
0.36992	9.72387
1.65022	0.08987
0.13988	1.92561
2.42036	1.31502
0.66033	14.9901
1.46028	0.21344
0.03994	3.88582
8.80892	0.02343
0.0763	0.03101
0.03351	1.90466
4.24781	0.33004
1.93841	0.01657
8.02815	0.01884
10.2836	0.01558
7.54336	0.02079
36.7782	0.15843
18.6056	22.2775
10.9338	0.0386
8.04234	5.51107
6.17324	0.02685
3.12904	0.02072
15.8645	6.04979
3.69809	8.97435
7.90238	13.8591
1.55	11.3665
33.9522	11.6254
1.44685	0.91471
2.97275	1.7394
8.31741	16.1038
0.01556	9.75792
7.45744	0.01556
29.7388	0.02545
19.1872	0.08953
20.3249	0.01841
4.0314	0.02272
17.5974	0.01962
0.25458	0.08487
0.02416	8.27644
4.42731	0.20395
30.3023	0.02525
14.0008	0.02386
2.2028	0.07556
16.8172	4.42575
5.82442	0.01817
3.81877	6.30066
0.09594	0.01835
0.0524	0.02856
0.03634	20.8482
0.03161	3.37664
0.03573	14.8728
0.07707	0.9236
0.05204	0.45351
0.0548	0.48238
0.03992	0.27911
0.11578	1.0712
0.18885	4.21183
14.9914	0.90399
0.01918	1.74623
0.0415	0.28266
0.02258	0.51335
9.90112	2.30965
19.325	0.4639
2.33513	0.0202
6.90128	1.48264
23.8848	4.32063
4.45002	2.71057
1.62584	3.10182
4.80129	3.02183
5.98529	0.06486
6.05793	0.02698
1.27007	0.02008
25.2722	0.01725
0.06455	0.82008
0.23517	0.02357
8.24795	0.03302
0.02264	0.01906
3.46783	0.0273
3.31299	7.70788
17.5904	0.04375
6.98239	1.79837
7.20783	1.60291
2.05402	0.039
0.62698	5.98715
7.6692	0.45649
0.49238	0.01802
1.00116	0.01999
9.10783	0.01778
10.5386	0.04138
11.4094	1.6841
31.8744	1.21873
2.08898	1.34721
6.83041	1.4022
21.7209	5.29654
0.02822	2.09925
0.12037	0.02692
0.04968	4.61629
0.03759	12.6332
0.03706	0.03827
0.0507	0.17649
0.01537	0.02067
0.04745	2.28495
0.02932	1.43827
0.05203	0.35466
0.04664	1.77792
0.13269	0.21875
8.04213	0.02981
22.6858	15.7011
3.6432	3.83622
6.17966	0.33576
5.08179	0.01977
0.78154	0.05102
22.9612	1.45087
5.49431	1.41421
11.8062	0.84216
11.5209	0.01679
7.25399	0.03391
0.04076	5.37506
0.08386	0.67731
0.05639	7.11769
2.36663	0.03439
17.7106	0.12738
0.11622	0.03729
2.53418	0.03647
2.02906	3.74446
0.07341	12.6258
0.01612	2.74563
0.01803	5.68028
0.07104	0.03951
0.04865	0.19131
0.03258	7.94003
0.01983	5.77415
0.01983	6.9695
0.0203	0.03206
0.01984	0.02223
0.02008	0.01868
0.01994	0.02665
0.02	6.54124
0.03034	0.02689
0.02976	0.02248
3.95219	0.03494
0.63692	2.05115
1.07812	0.0168
11.2988	0.04931
0.0498	3.74893
8.15165	1.48471
6.7403	8.3556
0.93965	1.92958
11.9992	1.6172
4.57742	0.95181
3.09877	0.02069
7.76994	0.0599
0.04344	0.01717
0.0518	0.01539
0.10186	0.02171
0.02997	0.0482
0.02797	0.05123
0.04249	9.18719
0.01967	5.10553
0.04668	2.821
0.03471	4.37792
0.0847	10.1274
0.29862	14.1762
3.17967	22.1984
2.52568	5.1363
0.2867	8.32101
2.06772	0.78962
7.66596	10.2585
13.917	0.98201
12.7906	4.33279
10.2678	3.65117
1.06457	8.5408
2.7895	1.8853
2.99038	3.19343
1.40759	3.66661
1.31358	1.78446
5.75293	0.60724
11.1348	1.56596
0.13066	0.38424
1.42619	1.8828
6.01583	0.85855
1.87042	2.73344
11.5886	1.4331
1.84561	0.62957
33.4506	1.32127
5.26903	0.49857
9.01518	0.69749
3.2012	1.54096
0.73022	1.12291
6.83676	0.52373
7.18486	0.44701
0.92478	0.7238
1.96739	1.12233
3.97312	0.73682
6.66296	0.35311
1.39526	0.23811
0.8612	1.43023
2.54608	1.8134
1.11102	0.79
4.52788	0.70077
0.80403	1.14356
4.33858	1.52547
8.86945	1.24005
0.95221	1.07451
3.09281	0.61139
4.1538	0.28465
3.02149	0.22473
1.60024	0.62684
6.61186	1.4676
2.18502	2.84336
3.18036	0.52492
6.94815	0.53147
3.17408	1.10184
6.05246	0.59984
4.84487	0.7388
2.32489	1.705
0.0265	0.56046
0.89965	0.90374
7.60863	1.41337
4.07471	0.8332
3.94365	0.77872
1.76041	2.3578
2.97608	1.35868
3.66272	0.19529
9.31999	0.67007
5.8326	0.79426
3.6366	3.07421
6.19344	2.53739
3.2762	0.60038
1.67598	1.07983
0.94223	0.66093
7.33932	1.12287
1.57126	0.26004
5.83998	0.42411
1.86476	0.26501
3.26143	0.87309
2.49904	1.89004
1.87561	0.60408
3.2676	0.56942
4.3736	0.40187
2.663	0.88182
0.79233	2.2165
1.7925	0.22061
2.07936	2.89016
2.05513	0.05045
5.94364	2.9114
8.93209	0.563
2.02068	1.07694
0.46385	0.41543
5.33241	2.46532
1.97932	1.17542
22.6735	1.19362
0.32736	1.13255
1.46313	0.54657
13.7133	0.67485
1.81567	0.69889
1.04217	2.91381
3.76077	0.1532
3.25564	0.38004
3.89814	1.05281
8.43088	1.54226
4.51018	3.60402
2.6491	3.03877
0.48441	0.63007
0.17762	0.95619
3.61439	0.73481
2.49865	1.30961
1.44231	0.23358
2.75499	1.39863
0.8138	10.4023
3.27328	6.28497
1.81539	3.0857
10.724	9.2154
0.40585	2.08937
0.34116	4.68389
1.32893	1.42811
2.61734	8.98713
3.82513	1.85333
0.51605	11.6891
1.30937	23.1409
2.20108	11.5185
1.61434	5.65036
1.14042	36.2499
3.21592	2.75308
8.11083	1.17935
17.9068	2.57681
2.2657	1.40117
2.21418	1.3581
6.66098	1.68819
2.81167	0.31485
3.02889	0.8978
0.50302	0.36491
4.07594	0.06789
6.10733	1.48528
4.99578	0.47905
0.36293	2.3136
5.56243	3.3188
7.11566	7.926
5.12392	2.75879
16.1623	0.38094
1.09854	3.06117
3.63821	3.3755
7.86754	0.77031
3.95075	1.25814
10.6762	1.0404
2.15461	0.4182
12.7441	0.61487
10.7831	0.63141
2.99615	0.2279
0.75894	1.30724
6.56645	0.84933
1.79586	0.6365
9.77993	0.37387
2.36079	0.07562
12.5837	1.4156
1.35801	0.32348
2.67878	0.02025
1.3729	1.30395
1.70404	0.04733
4.20855	1.00398
5.36758	0.52858
1.45683	0.30083
5.2539	0.39296
2.68979	2.20226
0.21382	0.61621
0.15957	0.48098
4.59802	1.62167
0.82353	0.20478
1.09866	0.54122
0.85521	0.52411
0.221	0.39806
2.88682	1.42843
0.20458	0.90976
4.31442	0.55931
9.00024	0.36686
1.2571	1.4134
8.09094	0.56325
3.08897	0.26933
1.18643	0.29798
5.45217	0.53504
6.7209	1.43752
0.68383	0.63372
0.41037	1.01966
7.51265	0.82082
7.07012	1.52389
1.78521	1.0311
2.17695	0.63489
2.71932	1.29123
0.71491	1.06138
1.06061	0.67595
2.56886	0.25726
13.7887	1.1621
3.87115	0.4843
10.6977	0.31708
0.73886	0.71393
2.47895	0.46891
0.50608	0.70653
15.6915	21.5532
1.74748	2.582
1.4271	7.711
0.4474	4.92776
2.26491	1.91162
0.40201	20.7672
6.03669	5.2155
1.2453	1.43628
1.58528	24.7789
2.84611	2.0271
3.08031	7.93803
5.45113	5.66038
3.25448	13.0622
2.13031	11.5139
3.63876	1.14345
1.39822	3.47993
1.61449	1.99321
0.03512	1.32463
1.93833	5.47221
0.67987	3.19277
1.35733	20.0599
7.47646	17.7407
5.19117	11.9698
4.21692	1.55155
9.99646	0.50127
7.62776	9.24379
2.28487	6.11236
1.47198	3.21203
1.2528	8.56461
2.83744	6.72996
6.2486	2.14119
3.7174	2.51897
0.36478	10.5805
1.01367	0.33417
5.35477	0.14862
2.87354	6.56363
23.3084	0.79996
16.237	0.78462
3.57362	13.4917
1.22954	19.6679
0.02002	22.0978
0.02008	5.48418
0.01995	19.2138
15.8241	2.9676
2.7846	9.74572
0.97942	7.89948
2.77856	4.40897
18.127	3.77295
0.57265	5.77426
0.58659	4.79382
4.45661	11.1728
20.7464	6.07359
1.97878	41.2398
0.14	2.9904
9.43425	10.1222
40.7942	2.55155
12.188	0.05984
40.4308	6.81381
0.35938	7.24445
29.1728	0.63953
23.0654	4.06498
0.44942	1.87761
15.0286	1.36377
3.1288	3.87724
4.61663	3.46616
9.46475	0.18685
23.5106	2.01075
6.02658	0.33142
10.7068	2.98735
1.51959	0.64469
0.04	2.41756
17.9908	4.30154
11.3492	5.41483
6.04018	17.0937
12.2833	4.23515
18.6717	8.51923
2.61617	2.88123
1.93984	26.226
26.291	5.47419
36.1662	1.0781
11.0082	18.8667
12.1926	14.9159
3.16481	1.65084
0.068	3.4272
3.7512	12.4741
1.62279	5.57047
14.1918	0.036
1.068	1.23207
18.3776	33.2075
0.0298	14.1342
3.15577	10.7288
12.9016	0.07442
5.11241	9.54274
2.09141	11.6463
0.9032	2.373
0.23979	2.94159
20.8329	3.49361
13.3283	1.23477
15.8952	0.51243
9.5262	2.65237
5.01118	13.4822
0.26402	14.364
0.47461	0.37665
14.3634	8.65698
38.924	0.18878
11.189	1.28622
3.97221	0.15242
5.20882	0.07959
9.45839	3.70378
9.64878	1.96983
11.8718	5.1362
47.5426	32.9877
17.3954	0.72986
6.79223	1.07339
36.665	1.7314
12.3642	7.09815
3.83766	1.57142
4.49133	20.8342
30.3318	5.57578
16.0507	6.22859
34.0415	4.07423
8.92681	21.9726
5.43313	0.76682
15.9391	1.84277
45.8704	0.10681
2.46384	14.092
15.7636	0.95562
17.1828	15.4476
28.3468	0.11666
15.9957	0.33132
3.18373	0.01621
37.21	0.04022
19.3458	101.335
8.48819	96.2258
18.138	0.1164
69.2438	0.34338
37.1144	0.0217
27.0601	0.02579
128.749	0.02796
18.4544	62.2768
0.69481	62.2846
6.62416	16.7792
0.13865	12.9253
15.1065	30.3418
10.0926	6.78824
8.09793	0.19887
39.4444	8.30678
2.0234	35.8848
0.0236	0.03242
20.6482	14.8934
2.13156	22.3114
	12.2287
	7.49587
	0.03601
	13.399
	10.3181
	23.4716
	3.55398
	22.005
	0.0273
	0.03149
	0.13965
	0.22371
	38.5517
	0.0464
	0.07583
	0.03615
	15.1102
	0.04721
	31.9763
	1.17683
	0.01844
	0.03294
	11.3042
	8.61123
	7.59098
	0.01848
	0.02587
	0.26137
	21.7832
	0.43136
	5.45329
	11.9598
	0.07899
	0.45621
	29.5419
	3.16676
	2.03041
	0.61061
	11.7166
	7.04145
	10.2918
	20.1464
	4.12765
	6.90999
	13.408
	3.51939
	15.9453
	0.02142
	62.7694
	0.01986
	0.09394
	0.01711
	0.1174
	33.8461
	30.2944
	10.9762
	80.0175
	79.7079
	4.81568
	6.99756
	0.07917
	0.13288
	0.02408
	0.11813
	5.10205
	84.1897
	0.04077
	0.03247
	0.0455
	0.01702
	0.01603
	0.0489
	0.02904
	38.3523
	0.01958
	0.12654
	0.06017
	16.6811
	0.04108
	0.02631
	0.03598
	0.24602
	2.94196
	27.7875
	6.32947
	0.09154
	0.03394
	0.078
	5.93086
	0.08991
	0.01818
	0.04938
	6.1511
	0.16146
	1.08384
	33.5847
	0.02215
	0.02949
	0.13841
	32.4139
	0.03076
	0.05747
	0.01803
	0.01752
	20.4803
	8.47712
	0.31218
	0.02932
	0.01763
	0.08002
	2.4815
	0.06862
	0.01813
	0.03817
	0.07461
	0.02582
	0.02027
	0.32369
	0.21045
	0.02594
	0.5698
	0.35943
	0.02216
	30.8237
	0.01859
	0.01659
	0.01916
	0.05439
	0.04802
	32.9437
	5.43728
	0.03083
	0.8597
	3.66568
	5.62625
	0.1596
	0.21618
	19.0072
	0.06086
	0.02787
	81.1385
	16.3038
	18.6092
	0.03691
	0.09224
	0.05521
	0.01544
	0.02527
	0.01715
	6.3717
	0.00696
	0.00531
	0.00628
	0.00827
	0.01282
	0.0099
	0.22705
	0.03577
	0.00676
	0.02423
	0.01655
	2.56665
	0.00886
	33.8289
	0.01348
	0.00771
	0.00772
	0.00798
	0.00636
	0.00712
	0.00772
	0.00803
	0.00623
	0.01351
	0.00502
	0.02288
	0.00532
	55.7367
	0.01828
	0.00693
	0.02183
	0.01042
	0.00532
	36.5181
	0.01126
	16.5811
	0.01113
	0.07527
	6.42787
	0.00577
	0.01196
	0.22855
	0.00652
	2.51118
	0.0098
	0.05861
	21.9146
	24.4481
	0.00589
	0.00767
	0.01669
	0.01358
	0.04174
	33.2567
	0.00616
	0.00968
	0.00577
	0.00687
	0.01101
	0.04952
	0.01079
	0.0149
	0.01076
	0.00511
	0.00706
	0.01189
	0.00502
	0.01003
	0.01235
	0.03203
	0.00881
	0.00593
	0.01768
	0.00545
	0.00756
	40.2283
	0.01476
	0.00724
	330.025
	0.61928
	12.668
	4.90843
	2.46527
	14.2316
	5.92424
	5.73531
	2.88187
	1.77152
	5.5749
	0.0201
	0.36026
	0.02018
	0.01983
	0.04015
	0.0503
	0.04998
	0.02007
	0.27018
	0.22039
	0.07997
	0.13018
	9.04424
	3.08464
	4.36716
	8.78307
	0.07003
	0.16019
	0.05998
	7.41161
	3.03982
	1.27476
	4.67743
	4.98906
	3.88325
	2.79384
	5.54181
	0.69484
	2.74701
	4.57656
	6.93772
	1.73261
	0.13114
	0.41513
	11.5132
	0.40235
	5.78133
	3.19239
	5.64978
	1.23072
	0.22024
	0.09006
	0.06015
	2.71985
	5.12536
	15.777
	0.02997
	0.04003
	0.07
	0.0403
	0.01991
	0.02012
	0.02005
	0.01985
	0.02017
	0.01992
	0.01997
	0.02993
	0.06013
	0.01999
	0.02011
	0.01981
	0.02005
	0.02013
	0.01993
	0.02002
	0.02003
	0.02005
	0.02005
	0.02001
	0.02016
	0.03003
	0.03002
	0.06015
	2.52199
	0.19026
	0.11015
	0.18022
	3.13877
	2.44352
	1.05524
	1.74241
	0.88122
	3.50782
	6.96515
	5.12496
	0.09359
	3.72233
	1.96654
	0.56605
	6.44902
	0.17015
	10.721
	6.95482
	0.58514
	0.97046
	0.83715
	2.43446
	1.5994
	1.93868
	0.25584
	0.09021
	0.06026
	0.05005
	0.03016
	0.02996
	0.02008
	0.01986
	0.03029
	0.07021
	0.05995
	0.22069
	1.19892
	2.70965
	1.4934
	5.06092
	0.08018
	0.21039
	0.11711
	1.00624
	1.91359
	0.29031
	0.86604
	0.45318
	1.77807
	0.05992
	0.22399
	0.04672
	0.44151
	1.81886
	0.17729
	0.94992
	1.1596
	2.28846
	4.76798
	0.87511
	1.27258
	1.92253
	3.10307
	0.36666
	2.84693
	5.1004
	2.62595
	0.54468
	0.47576
	3.06522
	1.44279
	0.03994
	0.03
	0.0302
	0.02011
	0.01998
	0.03025
	0.02981
	0.02997
	0.04011
	0.02992
	0.01994
	0.04018
	0.03014
	0.07011
	0.03009
	0.01989
	0.03012
	0.0202
	0.04992
	0.03004
	0.06018
	5.67283
	2.65357
	2.04083
	7.41982
	2.64381
	3.3455
	2.72866
	0.55813
	26.2529
	1.27262
	2.68536
	0.25014
	0.81648
	0.20554
	4.25966
	0.048
	0.2804
	1.63256
	2.49441
	2.74461
	0.25428
	10.8675
	3.76773
	1.3833
	1.02758
	1.43881
	5.2572
	0.67274
	3.21973
	0.01704
	2.19561
	0.19109
	4.5962
	1.21246
	0.06009
	1.16884
	2.49161
	2.68171
	3.34927
	5.86182
	0.94189
	0.54938
	1.04555
	1.81129
	1.45285
	4.26994
	0.07819
	0.5308
	0.64123
	0.31039
	0.5012
	0.20979
	0.02402
	0.38716
	0.05553
	0.17462
	0.16037
	1.26544
	1.22246
	3.39216
	8.48349
	4.20997
	0.86735
	2.56341
	0.74963
	0.0704
	0.03013
	0.07995
	0.02007
	0.02991
	0.02014
	0.0401
	0.02993
	0.04003
	0.02993
	0.07016
	0.02005
	0.02993
	0.08018
	0.01999
	0.10042
	1.43313
	0.23838
	2.95526
	0.36998
	5.83735
	5.42229
	1.43963
	3.22249
	3.60222
	1.58838
	3.59627
	1.79923
	12.5564
	5.36003
	0.4306
	8.05052
	3.55579
	1.3124
	13.3143
	0.36029
	7.68598
	12.1311
	5.14008
	0.14687
	11.7051
	4.22264
	1.87418
	3.72305
	8.99576
	0.21004
	4.32499
	0.72829
	0.24018
	14.2893
	0.70461
	2.28901
	0.03974
	9.86483
	4.86435
	0.92901
	3.79376
	0.23973
	3.26038
	3.40555
	0.49605
	1.14559
	11.9512
	7.76521
	3.10337
	2.5128
	3.86498
	7.13778
	4.71137
	1.04048
	2.9916
	2.74599
	6.81778
	0.18022
	1.74622
	6.20799
	2.45761
	1.67458
	2.32404
	4.62498
	4.06057
	0.28017
	0.17028
	0.92563
	4.21632
	0.08999
	0.11003
	0.63039
	2.091
	3.59861
	2.86298
	0.93475
	0.07009
	0.64557
	5.03204
	0.59312
	1.39742
	2.10685
	0.68019
	0.63028
	0.09813
	0.87656
	2.68725
	0.05151
	1.18905
	3.20483
	0.41739
	8.8452
	2.143
	0.10945
	2.12655
	2.31302
	0.44579
	1.35441
	5.0828
	0.23836
	1.52033
	0.29544
	0.24562
	0.88002
	0.08882
	0.13992
	0.20348
	5.13647
	1.80101
	0.48169
	1.12684
	0.91957
	8.04949
	0.56915
	2.05815
	2.25958
	0.27155
	0.08797
	0.03034
	4.159
	0.82737
	1.4106
	3.06138
	0.3449
	1.0999
	0.27201
	0.20099
	0.9396
	0.81936
	0.89293
	1.12391
	0.11248
	0.64301
	0.82918
	0.09996
	0.60958
	1.76381
	1.08564
	0.25981
	0.23022
	0.07978
	0.09766
	1.78191
	0.23992
	0.18013
	0.47
	0.61153
	3.28173
	1.36856
	3.01167
	0.43758
	0.70837
	0.92582
	0.47614
	4.77249
	0.97264
	0.64313
	0.97898
	1.3902
	1.50815
	0.91787
	0.55117
	1.217
	0.45559
	0.20142
	1.70587
	0.02684
	0.02327
	0.0892
	1.08962
	0.47008
	0.72074
	0.81808
	0.52974
	2.2894
	0.05175
	2.14975
	1.18228
	1.2544
	1.17821
	0.14739
	0.58794
	1.62705
	0.90003
	3.24978
	0.8436
	0.27922
	0.65579
	0.85381
	2.24267
	0.42748
	1.49092
	0.08911
	0.18498
	1.19359
	0.60924
	2.1524
	0.78575
	0.02007
	0.07026
	0.07812
	0.37963
	0.04564
	0.10971
	0.01544
	0.05275
	0.48975
	0.27224
	0.08921
	0.13502
	0.12017
	0.09029
	0.36153
	0.157
	0.3645
	0.06854
	0.25603
	0.08796
	0.28124
	0.26714
	0.11877
	0.06908
	0.41275
	0.02755
	0.05653
	0.35709
	0.35056
	0.15769
	0.10751
	0.03439
	0.07286
	0.09547
	0.2204
	0.17636
	0.05397
	0.35019
	0.29399
	0.04523
	0.25818
	0.08857
	0.12691
	0.12988
	0.32629
	0.31835
	0.12776
	0.10461
	0.27254
	0.16082
	0.06317
	0.40284
	0.29445
	0.47248
	0.39852
	0.30153
	0.31715
	0.0964
	0.29852
	0.18945
	0.30402
	0.3383
	0.18116
	0.40957
	0.2882
	0.13867
	0.08697
	0.11677
	0.06072
	0.02162
	0.14961
	0.19177
	0.18123
	0.08169
	0.23845
	0.188
	0.22661
	0.11711
	0.11392
	0.03714
	0.21699
	0.2004
	0.27263
	0.13436
	0.33582
	0.06772
	0.23928
	0.12291
	0.17113
	0.23604
	0.28547
	0.03387
	0.14968
	0.3985
	0.15813
	0.29183
	0.22502
	0.13729
	0.03394
	0.38365
	0.18512
	0.14574
	0.12146
	0.03309
	0.18833
	0.27206
	0.04704
	0.05078
	0.22632
	0.21343
	0.07429
	0.47976
	0.16183
	0.14941
	0.23186
	0.05584
	0.2109
	0.40697
	0.33598
	0.24747
	0.21521
	0.33582
	0.17645
	0.14028
	0.17997
	0.02235
	0.31741
	0.19768
	0.1816
	0.0283
	0.33961
	0.3197
	0.10833
	0.76476
	0.37328
	0.09415
	0.10615
	0.19932
	0.10148
	0.32021
	0.11768
	0.11925
	0.01597
	0.46089
	0.28067
	0.22464
	0.32774
	0.29336
	0.38599
	0.35153
	0.30699
	0.12734
	0.19916
	0.1253
	0.35135
	0.21937
	0.1191
	0.16714
	0.37887
	0.34523
	0.30724
	0.0905
	0.14181
	0.03458
	0.362
	0.09612
	0.15492
	0.11349
	0.40222
	0.077
	0.45391
	0.14785
	0.34019
	0.3302
	0.2763
	0.19215
	0.17418
	0.14191
	0.168
	0.17944
	0.10419
	0.14241
	0.08356
	0.05416
	0.12789
	0.24601
	0.54462
	0.28291
	0.10878
	0.12835
	0.13093
	0.09675
	0.08568
	0.20534
	0.22305
	0.35377
	0.02051
	0.48577
	0.20141
	0.2609
	0.08011
	0.15229
	0.23456
	0.32287
	0.20906
	0.12157
	0.03761
	0.31606
	0.09342
	0.44515
	0.09879
	0.38262
	0.21734
	0.41686
	0.21293
	0.2594
	0.4884
	0.24738
	0.16463
	0.14515
	0.24073
	0.0588
	0.11687
	0.06797
	0.33852
	0.02657
	0.19575
	0.11074
	0.34968
	0.28593
	0.24403
	0.16821
	0.12981
	0.27417
	0.17501
	0.24625
	0.15327
	0.17776
	0.27098
	0.03196
	0.168
	0.249
	0.11328
	0.04829
	0.14643
	0.17539
	0.21764
	0.11077
	0.04627
	0.211
	0.16774
	0.22418
	0.04478
	0.01987
	0.38767
	0.27825
	0.07836
	0.34778
	0.04476
	0.39627
	0.06893
	0.25296
	0.18384
	0.36298
	0.22297
	0.1555
	0.4304
	0.09495
	0.02008
	0.33003
	0.17196
	0.34724
	0.14875
	0.42351
	0.34466
	0.30108
	0.02885
	0.15275
	0.10288
	0.14323
	0.10261
	0.41846
	0.46446
	0.04011
	0.20169
	0.20079
	0.01732
	0.04055
	0.1322
	0.05607
	0.02777
	0.44638
	0.08506
	0.13458
	0.29677
	0.14946
	0.10548
	0.04481
	0.21912
	0.52256
	0.02088
	0.16691
	0.08482
	0.16046
	0.67805
	0.2
	0.1303
	0.09288
	0.24377
	0.44958
	0.06274
	0.37729
	0.17202
	0.26359
	0.43878
	0.13929
	0.10337
	0.06794
	0.16499
	0.24263
	0.3635
	0.2785
	0.10884
	0.27657
	0.05222
	0.03427
	0.26098
	0.26018
	0.13643
	0.05649
	0.27404
	0.07956
	0.3563
	0.15652
	0.35662
	0.15714
	0.24012
	0.09355
	0.57807
	0.19263
	0.0243
	0.32317
	0.0939
	0.23422
	0.2519
	0.1146
	0.09963
	0.05816
	0.12622
	0.42501
	0.14805
	0.31495
	0.24675
	0.2481
	0.09139
	0.16964
	0.03341
	0.15111
	0.36777
	0.11276
	0.23902
	0.19625
	0.44851
	0.19235
	0.28188
	0.1845
	0.26509
	0.16848
	0.42876
	0.02704
	0.02224
	0.09567
	0.1549
	0.21655
	0.23245
	0.0928
	0.15282
	0.15847
	0.26708
	0.02082
	0.14944
	0.19038
	0.18269
	0.50179
	0.09007
	0.35918
	0.08368
	0.10802
	0.34376
	0.15681
	0.28661
	0.28612
	0.12745
	0.10815
	0.05503
	0.2687
	0.04992
	0.12136
	0.16855
	0.13671
	0.20156
	0.30423
	0.2115
	0.17566
	0.19184
	0.03266
	0.27845
	0.1013
	0.18378
	0.18049
	0.10411
	0.18699
	0.06533
	0.20681
	0.19153
	0.13876
	0.19859
	0.26241
	0.22985
	0.16043
	0.22817
	0.20776
	0.09638
	0.12535
	0.39673
	0.22452
	0.32477
	0.1403
	0.01993
	0.24837
	0.12039
	0.39524
	0.07789
	0.37538
	0.17049
	0.2102
	0.05519
	0.12802
	0.14901
	0.35885
	0.20221
	0.2936
	0.12252
	0.15905
	0.03
	0.0909
	0.33834
	0.20938
	0.24077
	0.23458
	0.17967
	0.26795
	0.06434
	0.19572
	0.15963
	0.24087
	0.25972
	0.05934
	0.33186
	0.12726
	0.0946
	0.14609
	0.14307
	0.36925
	0.23954
	0.0595
	0.08104
	0.37058
	0.20073
	0.0982
	0.30747
	0.18455
	0.12964
	0.1223
	0.11915
	0.13778
	0.18528
	0.20303
	0.42979
	0.24322
	0.19146
	0.32219
	0.09524
	0.24249
	0.25442
	0.01698
	0.14645
	0.18042
	0.18379
	0.06375
	0.23025
	0.34527
	0.05371
	0.06221
	0.14831
	0.09315
	0.34992
	0.48106
	0.07824
	0.1859
	0.25265
	0.08968
	0.1187
	0.13409
	0.25279
	0.1947
	0.16255
	0.04365
	0.41925
	0.22114
	0.14321
	0.02749
	0.35924
	0.55901
	0.03652
	0.04359
	0.12973
	0.45651
	0.09049
	0.14562
	0.05593
	0.23743
	0.1234
	0.30102
	0.27435
	0.16164
	0.32759
	0.04764
	0.29896
	0.39001
	0.19286
	0.15403
	0.30983
	0.05247
	0.03982
	0.16867
	0.19635
	0.16349
	0.20728
	0.0374
	0.12921
	0.04929
	0.36351
	0.465
	0.3317
	0.3102
	0.25312
	0.40445
	0.16229
	0.13641
	0.1218
	0.03214
	0.33865
	0.13519
	0.25036
	0.14527
	0.106
	0.18964
	0.14322
	0.26752
	0.1006
	0.20216
	0.21706
	0.28844
	0.29014
	0.11617
	0.36691
	0.03063
	0.2071
	0.21162
	0.05223
	0.10383
	0.49705
	0.28601
	0.12817
	0.11251
	0.14874
	0.19334
	0.29687
	0.21968
	0.08755
	0.08973
	0.05792
	0.1192
	0.02347
	0.16705
	0.28788
	0.36056
	0.19292
	0.19765
	0.23438
	0.10547
	0.059
	0.02703
	0.03247
	0.03611
	0.19862
	0.17575
	0.01648
	0.40725
	0.05002
	0.26573
	0.22341
	0.17979
	0.19162
	0.05016
	0.49304
	0.13673
	0.20117
	0.2305
	0.02681
	0.05014
	0.04425
	0.24069
	0.25718
	0.34832
	0.17907
	0.17805
	0.01925
	0.06257
	0.04618
	0.46618
	0.25374
	0.16169
	0.37002
	0.06813
	0.31179
	0.17005
	0.02813
	0.14158
	0.14104
	0.25164
	0.21546
	0.13929
	0.18103
	0.0526
	0.11077
	0.07543
	0.13097
[truncated: 6,096 more rows]

## Sheet: Figure 1E
Control-Ab	NMDAR-Ab CA1	NMDAR-Ab CA3
78	327	458
126	198	5294
51	127	1190
163	70	252
224	105	250
81	81
36
4

## Sheet: Figure 1F
Control-Ab	NMDAR-Ab CA1	NMDAR-Ab CA3
250.609	0.04369	12.668
42.7696	0.01865	4.90843
3.92462	0.0395	2.46527
40.598	0.04845	14.2316
81.8576	0.64348	5.92424
175.091	0.22435	5.73531
70.7502	0.04037	2.88187
42.9724	0.02801	1.77152
21.5994	3.04737	5.5749
1.62965	0.37914	0.0201
128.37	4.81452	0.36026
1.27807	0.39729	0.02018
9.9803	0.16527	0.01983
1.2198	0.27916	0.04015
0.02995	1.212	0.0503
0.93196	1.08499	0.04998
0.07264	0.39621	0.02007
1.07043	0.07042	0.27018
7.34562	6.95722	0.22039
5.62456	0.2811	0.07997
5.08503	5.78728	0.13018
3.21621	1.52234	9.04424
6.64157	1.69744	3.08464
4.94134	11.3578	4.36716
7.2116	4.52019	8.78307
1.33649	5.20667	0.07003
6.68538	0.02486	0.16019
2.52881	0.03027	0.05998
11.7273	0.01725	7.41161
12.7455	0.0185	3.03982
1.11355	0.05937	1.27476
0.3086	5.72414	4.67743
3.99665	10.7454	4.98906
5.3208	1.79464	3.88325
8.15819	6.24875	2.79384
3.74937	2.11793	5.54181
42.0142	1.90101	0.69484
1.67188	0.0229	2.74701
8.84299	0.27307	4.57656
3.08012	0.01948	6.93772
9.57028	0.01768	1.73261
6.41035	0.04892	0.13114
4.71157	3.62078	0.41513
30.5077	4.74763	11.5132
4.62773	0.02199	0.40235
3.89028	0.32297	5.78133
0.89681	8.95193	3.19239
0.1734	1.19281	5.64978
5.23078	1.54909	1.23072
4.95421	5.13369	0.22024
17.869	2.01181	0.09006
6.41773	3.87147	0.06015
6.17848	0.10685	2.71985
12.2362	2.02886	5.12536
0.02658	3.24971	15.777
1.01677	2.00225	0.02997
15.994	10.4903	0.04003
3.807	2.5169	0.07
8.44059	0.02838	0.0403
2.80134	4.56384	0.01991
2.49425	0.91078	0.02012
21.4104	2.33954	0.02005
5.94996	4.76848	0.01985
5.85725	0.98168	0.02017
9.9454	0.59165	0.01992
3.53615	1.26701	0.01997
0.02019	1.79899	0.02993
2.56725	1.47045	0.06013
7.26312	10.3323	0.01999
13.8635	6.7354	0.02011
8.73679	3.17237	0.01981
3.28402	3.80066	0.02005
32.8468	1.14221	0.02013
16.0018	0.12037	0.01993
0.55539	1.08461	0.02002
1.48685	5.26361	0.02003
6.43579	9.39787	0.02005
6.0224	1.31152	0.02005
12.083	1.22097	0.02001
7.25828	3.42711	0.02016
2.80951	3.07082	0.03003
3.09191	0.34138	0.03002
2.44522	0.07615	0.06015
37.5439	0.02623	2.52199
2.28077	0.03579	0.19026
0.13899	1.30497	0.11015
10.3737	2.482	0.18022
20.302	1.42485	3.13877
8.54659	0.01781	2.44352
8.46262	0.02637	1.05524
12.0762	0.02317	1.74241
21.8708	0.02846	0.88122
9.88122	3.61943	3.50782
2.64469	1.3675	6.96515
8.41371	1.3837	5.12496
20.7446	3.02279	0.09359
17.698	5.30481	3.72233
3.04798	0.04784	1.96654
1.26361	1.82982	0.56605
9.58281	0.33233	6.44902
0.58298	2.98073	0.17015
24.7355	1.66588	10.721
19.7403	1.08093	6.95482
18.5412	0.13966	0.58514
0.11846	0.10151	0.97046
0.75801	0.02044	0.83715
0.55755	0.02675	2.43446
3.71205	0.05258	1.5994
0.11834	0.02139	1.93868
25.5603	0.03197	0.25584
4.43274	1.61708	0.09021
7.97115	0.37829	0.06026
17.5043	23.7937	0.05005
17.2418	0.35251	0.03016
0.30021	0.02197	0.02996
14.8622	0.26053	0.02008
0.21702	9.55177	0.01986
5.5366	6.06742	0.03029
2.32953	1.99681	0.07021
2.27763	0.3639	0.05995
4.68438	0.0219	0.22069
1.39386	0.01652	1.19892
1.0916	0.02716	2.70965
4.84816	0.03206	1.4934
1.21542	0.02131	5.06092
3.91537	0.17451	0.08018
2.6354	4.53475	0.21039
0.55606	3.81516	0.11711
5.44437	0.01561	1.00624
1.4708	4.90107	1.91359
3.50135	4.0712	0.29031
0.51628	0.959	0.86604
0.25295	5.12383	0.45318
0.0712	11.4789	1.77807
6.67717	1.84185	0.05992
0.76385	0.02784	0.22399
1.91339	3.46538	0.04672
1.90993	3.61465	0.44151
0.19191	4.83021	1.81886
10.1941	7.13586	0.17729
3.20729	20.6776	0.94992
1.26282	4.245	1.1596
43.4086	5.0904	2.28846
0.01984	0.03974	4.76798
0.02007	0.51782	0.87511
0.0199	18.874	1.27258
153.747	0.04147	1.92253
103.331	8.62927	3.10307
112.422	0.02318	0.36666
309.938	0.01574	2.84693
0.08003	1.64938	5.1004
0.07979	13.2015	2.62595
0.01998	0.0172	0.54468
0.07977	11.6697	0.47576
0.02004	0.01662	3.06522
0.01983	0.02643	1.44279
0.0799	0.05113	0.03994
0.0399	0.01628	0.03
0.01997	15.919	0.0302
0.04002	1.69443	0.02011
0.03982	4.94984	0.01998
0.01998	6.38376	0.03025
0.01995	0.59654	0.02981
0.04001	0.47235	0.02997
0.07985	26.4095	0.04011
0.01997	5.63793	0.02992
0.03991	0.02136	0.01994
4.61387	9.72387	0.04018
0.04002	0.08987	0.03014
0.17978	1.92561	0.07011
0.11985	1.31502	0.03009
0.09996	14.9901	0.01989
0.19979	0.21344	0.03012
0.02	3.88582	0.0202
0.04005	0.02343	0.04992
0.0398	0.03101	0.03004
0.02016	1.90466	0.06018
0.09979	0.33004	5.67283
0.02	0.01657	2.65357
1.24873	0.01884	2.04083
0.08997	0.01558	7.41982
0.03994	0.02079	2.64381
0.0501	0.15843	3.3455
0.32981	22.2775	2.72866
0.36992	0.0386	0.55813
1.65022	5.51107	26.2529
0.13988	0.02685	1.27262
2.42036	0.02072	2.68536
0.66033	6.04979	0.25014
1.46028	8.97435	0.81648
0.03994	13.8591	0.20554
8.80892	11.3665	4.25966
0.0763	11.6254	0.048
0.03351	0.91471	0.2804
4.24781	1.7394	1.63256
1.93841	16.1038	2.49441
8.02815	9.75792	2.74461
10.2836	0.01556	0.25428
7.54336	0.02545	10.8675
36.7782	0.08953	3.76773
18.6056	0.01841	1.3833
10.9338	0.02272	1.02758
8.04234	0.01962	1.43881
6.17324	0.08487	5.2572
3.12904	8.27644	0.67274
15.8645	0.20395	3.21973
3.69809	0.02525	0.01704
7.90238	0.02386	2.19561
1.55	0.07556	0.19109
33.9522	4.42575	4.5962
1.44685	0.01817	1.21246
2.97275	6.30066	0.06009
8.31741	0.01835	1.16884
0.01556	0.02856	2.49161
7.45744	20.8482	2.68171
29.7388	3.37664	3.34927
19.1872	14.8728	5.86182
20.3249	0.9236	0.94189
4.0314	0.45351	0.54938
17.5974	0.48238	1.04555
0.25458	0.27911	1.81129
0.02416	1.0712	1.45285
4.42731	4.21183	4.26994
30.3023	0.90399	0.07819
14.0008	1.74623	0.5308
2.2028	0.28266	0.64123
16.8172	0.51335	0.31039
5.82442	2.30965	0.5012
3.81877	0.4639	0.20979
0.09594	0.0202	0.02402
0.0524	1.48264	0.38716
0.03634	4.32063	0.05553
0.03161	2.71057	0.17462
0.03573	3.10182	0.16037
0.07707	3.02183	1.26544
0.05204	0.06486	1.22246
0.0548	0.02698	3.39216
0.03992	0.02008	8.48349
0.11578	0.01725	4.20997
0.18885	0.82008	0.86735
14.9914	0.02357	2.56341
0.01918	0.03302	0.74963
0.0415	0.01906	0.0704
0.02258	0.0273	0.03013
9.90112	7.70788	0.07995
19.325	0.04375	0.02007
2.33513	1.79837	0.02991
6.90128	1.60291	0.02014
23.8848	0.039	0.0401
4.45002	5.98715	0.02993
1.62584	0.45649	0.04003
4.80129	0.01802	0.02993
5.98529	0.01999	0.07016
6.05793	0.01778	0.02005
1.27007	0.04138	0.02993
25.2722	1.6841	0.08018
0.06455	1.21873	0.01999
0.23517	1.34721	0.10042
8.24795	1.4022	1.43313
0.02264	5.29654	0.23838
3.46783	2.09925	2.95526
3.31299	0.02692	0.36998
17.5904	4.61629	5.83735
6.98239	12.6332	5.42229
7.20783	0.03827	1.43963
2.05402	0.17649	3.22249
0.62698	0.02067	3.60222
7.6692	2.28495	1.58838
0.49238	1.43827	3.59627
1.00116	0.35466	1.79923
9.10783	1.77792	12.5564
10.5386	0.21875	5.36003
11.4094	0.02981	0.4306
31.8744	15.7011	8.05052
2.08898	3.83622	3.55579
6.83041	0.33576	1.3124
21.7209	0.01977	13.3143
0.02822	0.05102	0.36029
0.12037	1.45087	7.68598
0.04968	1.41421	12.1311
0.03759	0.84216	5.14008
0.03706	0.01679	0.14687
0.0507	0.03391	11.7051
0.01537	5.37506	4.22264
0.04745	0.67731	1.87418
0.02932	7.11769	3.72305
0.05203	0.03439	8.99576
0.04664	0.12738	0.21004
0.13269	0.03729	4.32499
8.04213	0.03647	0.72829
22.6858	3.74446	0.24018
3.6432	12.6258	14.2893
6.17966	2.74563	0.70461
5.08179	5.68028	2.28901
0.78154	0.03951	0.03974
22.9612	0.19131	9.86483
5.49431	7.94003	4.86435
11.8062	5.77415	0.92901
11.5209	6.9695	3.79376
7.25399	0.03206	0.23973
0.04076	0.02223	3.26038
0.08386	0.01868	3.40555
0.05639	0.02665	0.49605
2.36663	6.54124	1.14559
17.7106	0.02689	11.9512
0.11622	0.02248	7.76521
2.53418	0.03494	3.10337
2.02906	2.05115	2.5128
0.07341	0.0168	3.86498
0.01612	0.04931	7.13778
0.01803	3.74893	4.71137
0.07104	1.48471	1.04048
0.04865	8.3556	2.9916
0.03258	1.92958	2.74599
0.01983	1.6172	6.81778
0.01983	0.95181	0.18022
0.0203	0.02069	1.74622
0.01984	0.0599	6.20799
0.02008	0.01717	2.45761
0.01994	0.01539	1.67458
0.02	0.02171	2.32404
0.03034	0.0482	4.62498
0.02976	0.05123	4.06057
3.95219	9.18719	0.28017
0.63692	5.10553	0.17028
1.07812	2.821	0.92563
11.2988	4.37792	4.21632
0.0498	10.1274	0.08999
8.15165	14.1762	0.11003
6.7403	22.1984	0.63039
0.93965	5.1363	2.091
11.9992	8.32101	3.59861
4.57742	0.78962	2.86298
3.09877	10.2585	0.93475
7.76994	0.98201	0.07009
0.04344	4.33279	0.64557
0.0518	3.65117	5.03204
0.10186	8.5408	0.59312
0.02997	1.8853	1.39742
0.02797	3.19343	2.10685
0.04249	3.66661	0.68019
0.01967	1.78446	0.63028
0.04668	0.60724	0.09813
0.03471	1.56596	0.87656
0.0847	0.38424	2.68725
0.29862	1.8828	0.05151
3.17967	0.85855	1.18905
2.52568	2.73344	3.20483
0.2867	1.4331	0.41739
2.06772	0.62957	8.8452
7.66596	1.32127	2.143
13.917	0.49857	0.10945
12.7906	0.69749	2.12655
10.2678	1.54096	2.31302
1.06457	1.12291	0.44579
2.7895	0.52373	1.35441
2.99038	0.44701	5.0828
1.40759	0.7238	0.23836
1.31358	1.12233	1.52033
5.75293	0.73682	0.29544
11.1348	0.35311	0.24562
0.13066	0.23811	0.88002
1.42619	1.43023	0.08882
6.01583	1.8134	0.13992
1.87042	0.79	0.20348
11.5886	0.70077	5.13647
1.84561	1.14356	1.80101
33.4506	1.52547	0.48169
5.26903	1.24005	1.12684
9.01518	1.07451	0.91957
3.2012	0.61139	8.04949
0.73022	0.28465	0.56915
6.83676	0.22473	2.05815
7.18486	0.62684	2.25958
0.92478	1.4676	0.27155
1.96739	2.84336	0.08797
3.97312	0.52492	0.03034
6.66296	0.53147	4.159
1.39526	1.10184	0.82737
0.8612	0.59984	1.4106
2.54608	0.7388	3.06138
1.11102	1.705	0.3449
4.52788	0.56046	1.0999
0.80403	0.90374	0.27201
4.33858	1.41337	0.20099
8.86945	0.8332	0.9396
0.95221	0.77872	0.81936
3.09281	2.3578	0.89293
4.1538	1.35868	1.12391
3.02149	0.19529	0.11248
1.60024	0.67007	0.64301
6.61186	0.79426	0.82918
2.18502	3.07421	0.09996
3.18036	2.53739	0.60958
6.94815	0.60038	1.76381
3.17408	1.07983	1.08564
6.05246	0.66093	0.25981
4.84487	1.12287	0.23022
2.32489	0.26004	0.07978
0.0265	0.42411	0.09766
0.89965	0.26501	1.78191
7.60863	0.87309	0.23992
4.07471	1.89004	0.18013
3.94365	0.60408	0.47
1.76041	0.56942	0.61153
2.97608	0.40187	3.28173
3.66272	0.88182	1.36856
9.31999	2.2165	3.01167
5.8326	0.22061	0.43758
3.6366	2.89016	0.70837
6.19344	0.05045	0.92582
3.2762	2.9114	0.47614
1.67598	0.563	4.77249
0.94223	1.07694	0.97264
7.33932	0.41543	0.64313
1.57126	2.46532	0.97898
5.83998	1.17542	1.3902
1.86476	1.19362	1.50815
3.26143	1.13255	0.91787
2.49904	0.54657	0.55117
1.87561	0.67485	1.217
3.2676	0.69889	0.45559
4.3736	2.91381	0.20142
2.663	0.1532	1.70587
0.79233	0.38004	0.02684
1.7925	1.05281	0.02327
2.07936	1.54226	0.0892
2.05513	3.60402	1.08962
5.94364	3.03877	0.47008
8.93209	0.63007	0.72074
2.02068	0.95619	0.81808
0.46385	0.73481	0.52974
5.33241	1.30961	2.2894
1.97932	0.23358	0.05175
22.6735	1.39863	2.14975
0.32736	10.4023	1.18228
1.46313	6.28497	1.2544
13.7133	3.0857	1.17821
1.81567	9.2154	0.14739
1.04217	2.08937	0.58794
3.76077	4.68389	1.62705
3.25564	1.42811	0.90003
3.89814	8.98713	3.24978
8.43088	1.85333	0.8436
4.51018	11.6891	0.27922
2.6491	23.1409	0.65579
0.48441	11.5185	0.85381
0.17762	5.65036	2.24267
3.61439	36.2499	0.42748
2.49865	2.75308	1.49092
1.44231	1.17935	0.08911
2.75499	2.57681	0.18498
0.8138	1.40117	1.19359
3.27328	1.3581	0.60924
1.81539	1.68819	2.1524
10.724	0.31485	0.78575
0.40585	0.8978	0.02007
0.34116	0.36491	0.07026
1.32893	0.06789	0.07812
2.61734	1.48528	0.37963
3.82513	0.47905	0.04564
0.51605	2.3136	0.10971
1.30937	3.3188	0.01544
2.20108	7.926	0.05275
1.61434	2.75879	0.48975
1.14042	0.38094	0.27224
3.21592	3.06117	0.08921
8.11083	3.3755	0.13502
17.9068	0.77031	0.12017
2.2657	1.25814	0.09029
2.21418	1.0404	0.36153
6.66098	0.4182	0.157
2.81167	0.61487	0.3645
3.02889	0.63141	0.06854
0.50302	0.2279	0.25603
4.07594	1.30724	0.08796
6.10733	0.84933	0.28124
4.99578	0.6365	0.26714
0.36293	0.37387	0.11877
5.56243	0.07562	0.06908
7.11566	1.4156	0.41275
5.12392	0.32348	0.02755
16.1623	0.02025	0.05653
1.09854	1.30395	0.35709
3.63821	0.04733	0.35056
7.86754	1.00398	0.15769
3.95075	0.52858	0.10751
10.6762	0.30083	0.03439
2.15461	0.39296	0.07286
12.7441	2.20226	0.09547
10.7831	0.61621	0.2204
2.99615	0.48098	0.17636
0.75894	1.62167	0.05397
6.56645	0.20478	0.35019
1.79586	0.54122	0.29399
9.77993	0.52411	0.04523
2.36079	0.39806	0.25818
12.5837	1.42843	0.08857
1.35801	0.90976	0.12691
2.67878	0.55931	0.12988
1.3729	0.36686	0.32629
1.70404	1.4134	0.31835
4.20855	0.56325	0.12776
5.36758	0.26933	0.10461
1.45683	0.29798	0.27254
5.2539	0.53504	0.16082
2.68979	1.43752	0.06317
0.21382	0.63372	0.40284
0.15957	1.01966	0.29445
4.59802	0.82082	0.47248
0.82353	1.52389	0.39852
1.09866	1.0311	0.30153
0.85521	0.63489	0.31715
0.221	1.29123	0.0964
2.88682	1.06138	0.29852
0.20458	0.67595	0.18945
4.31442	0.25726	0.30402
9.00024	1.1621	0.3383
1.2571	0.4843	0.18116
8.09094	0.31708	0.40957
3.08897	0.71393	0.2882
1.18643	0.46891	0.13867
5.45217	0.70653	0.08697
6.7209	21.5532	0.11677
0.68383	2.582	0.06072
0.41037	7.711	0.02162
7.51265	4.92776	0.14961
7.07012	1.91162	0.19177
1.78521	20.7672	0.18123
2.17695	5.2155	0.08169
2.71932	1.43628	0.23845
0.71491	24.7789	0.188
1.06061	2.0271	0.22661
2.56886	7.93803	0.11711
13.7887	5.66038	0.11392
3.87115	13.0622	0.03714
10.6977	11.5139	0.21699
0.73886	1.14345	0.2004
2.47895	3.47993	0.27263
0.50608	1.99321	0.13436
15.6915	1.32463	0.33582
1.74748	5.47221	0.06772
1.4271	3.19277	0.23928
0.4474	20.0599	0.12291
2.26491	17.7407	0.17113
0.40201	11.9698	0.23604
6.03669	1.55155	0.28547
1.2453	0.50127	0.03387
1.58528	9.24379	0.14968
2.84611	6.11236	0.3985
3.08031	3.21203	0.15813
5.45113	8.56461	0.29183
3.25448	6.72996	0.22502
2.13031	2.14119	0.13729
3.63876	2.51897	0.03394
1.39822	10.5805	0.38365
1.61449	0.33417	0.18512
0.03512	0.14862	0.14574
1.93833	6.56363	0.12146
0.67987	0.79996	0.03309
1.35733	0.78462	0.18833
7.47646	13.4917	0.27206
5.19117	19.6679	0.04704
4.21692	22.0978	0.05078
9.99646	5.48418	0.22632
7.62776	19.2138	0.21343
2.28487	2.9676	0.07429
1.47198	9.74572	0.47976
1.2528	7.89948	0.16183
2.83744	4.40897	0.14941
6.2486	3.77295	0.23186
3.7174	5.77426	0.05584
0.36478	4.79382	0.2109
1.01367	11.1728	0.40697
5.35477	6.07359	0.33598
2.87354	41.2398	0.24747
23.3084	2.9904	0.21521
16.237	10.1222	0.33582
3.57362	2.55155	0.17645
1.22954	0.05984	0.14028
0.02002	6.81381	0.17997
0.02008	7.24445	0.02235
0.01995	0.63953	0.31741
15.8241	4.06498	0.19768
2.7846	1.87761	0.1816
0.97942	1.36377	0.0283
2.77856	3.87724	0.33961
18.127	3.46616	0.3197
0.57265	0.18685	0.10833
0.58659	2.01075	0.76476
4.45661	0.33142	0.37328
20.7464	2.98735	0.09415
1.97878	0.64469	0.10615
0.14	2.41756	0.19932
9.43425	4.30154	0.10148
40.7942	5.41483	0.32021
12.188	17.0937	0.11768
40.4308	4.23515	0.11925
0.35938	8.51923	0.01597
29.1728	2.88123	0.46089
23.0654	26.226	0.28067
0.44942	5.47419	0.22464
15.0286	1.0781	0.32774
3.1288	18.8667	0.29336
4.61663	14.9159	0.38599
9.46475	1.65084	0.35153
23.5106	3.4272	0.30699
6.02658	12.4741	0.12734
10.7068	5.57047	0.19916
1.51959	0.036	0.1253
0.04	1.23207	0.35135
17.9908	33.2075	0.21937
11.3492	14.1342	0.1191
6.04018	10.7288	0.16714
12.2833	0.07442	0.37887
18.6717	9.54274	0.34523
2.61617	11.6463	0.30724
1.93984	2.373	0.0905
26.291	2.94159	0.14181
36.1662	3.49361	0.03458
11.0082	1.23477	0.362
12.1926	0.51243	0.09612
3.16481	2.65237	0.15492
0.068	13.4822	0.11349
3.7512	14.364	0.40222
1.62279	0.37665	0.077
14.1918	8.65698	0.45391
1.068	0.18878	0.14785
18.3776	1.28622	0.34019
0.0298	0.15242	0.3302
3.15577	0.07959	0.2763
12.9016	3.70378	0.19215
5.11241	1.96983	0.17418
2.09141	5.1362	0.14191
0.9032	32.9877	0.168
0.23979	0.72986	0.17944
20.8329	1.07339	0.10419
13.3283	1.7314	0.14241
15.8952	7.09815	0.08356
9.5262	1.57142	0.05416
5.01118	20.8342	0.12789
0.26402	5.57578	0.24601
0.47461	6.22859	0.54462
14.3634	4.07423	0.28291
38.924	21.9726	0.10878
11.189	0.76682	0.12835
3.97221	1.84277	0.13093
5.20882	0.10681	0.09675
9.45839	14.092	0.08568
9.64878	0.95562	0.20534
11.8718	15.4476	0.22305
47.5426	0.11666	0.35377
17.3954	0.33132	0.02051
6.79223	0.01621	0.48577
36.665	0.04022	0.20141
12.3642	101.335	0.2609
3.83766	96.2258	0.08011
4.49133	0.1164	0.15229
30.3318	0.34338	0.23456
16.0507	0.0217	0.32287
34.0415	0.02579	0.20906
8.92681	0.02796	0.12157
5.43313	62.2768	0.03761
15.9391	62.2846	0.31606
45.8704	16.7792	0.09342
2.46384	12.9253	0.44515
15.7636	30.3418	0.09879
17.1828	6.78824	0.38262
28.3468	0.19887	0.21734
15.9957	8.30678	0.41686
3.18373	35.8848	0.21293
37.21	0.03242	0.2594
19.3458	14.8934	0.4884
8.48819	22.3114	0.24738
18.138	12.2287	0.16463
69.2438	7.49587	0.14515
37.1144	0.03601	0.24073
27.0601	13.399	0.0588
128.749	10.3181	0.11687
18.4544	23.4716	0.06797
0.69481	3.55398	0.33852
6.62416	22.005	0.02657
0.13865	0.0273	0.19575
15.1065	0.03149	0.11074
10.0926	0.13965	0.34968
8.09793	0.22371	0.28593
39.4444	38.5517	0.24403
2.0234	0.0464	0.16821
0.0236	0.07583	0.12981
20.6482	0.03615	0.27417
2.13156	15.1102	0.17501
0.8054	0.04721	0.24625
0.71082	31.9763	0.15327
4.26482	1.17683	0.17776
17.213	0.01844	0.27098
8.22468	0.03294	0.03196
8.69602	11.3042	0.168
14.0753	8.61123	0.249
7.68741	7.59098	0.11328
15.8095	0.01848	0.04829
0.22355	0.02587	0.14643
0.15726	0.26137	0.17539
10.9909	21.7832	0.21764
6.27232	0.43136	0.11077
4.7906	5.45329	0.04627
9.82683	11.9598	0.211
14.3974	0.07899	0.16774
17.7931	0.45621	0.22418
20.9675	29.5419	0.04478
5.87845	3.16676	0.01987
30.4315	2.03041	0.38767
3.39126	0.61061	0.27825
3.59053	11.7166	0.07836
3.23149	7.04145	0.34778
12.2759	10.2918	0.04476
19.7426	20.1464	0.39627
11.9489	4.12765	0.06893
4.70045	6.90999	0.25296
4.4006	13.408	0.18384
11.9949	3.51939	0.36298
2.71484	15.9453	0.22297
40.7664	0.02142	0.1555
5.70728	62.7694	0.4304
0.03889	0.01986	0.09495
5.94816	0.09394	0.02008
7.00744	0.01711	0.33003
1.37915	0.1174	0.17196
5.49181	33.8461	0.34724
66.1883	30.2944	0.14875
30.67	10.9762	0.42351
19.455	80.0175	0.34466
12.2536	79.7079	0.30108
1.6802	4.81568	0.02885
38.821	6.99756	0.15275
27.4932	0.07917	0.10288
6.42074	0.13288	0.14323
12.759	0.02408	0.10261
3.85877	0.11813	0.41846
9.09253	5.10205	0.46446
7.65766	84.1897	0.04011
1.00429	0.04077	0.20169
3.84185	0.03247	0.20079
8.84606	0.0455	0.01732
15.1294	0.01702	0.04055
8.54542	0.01603	0.1322
21.9977	0.0489	0.05607
7.30743	0.02904	0.02777
2.26675	38.3523	0.44638
20.986	0.01958	0.08506
5.01162	0.12654	0.13458
13.2857	0.06017	0.29677
8.64727	16.6811	0.14946
3.40939	0.04108	0.10548
1.48448	0.02631	0.04481
4.02569	0.03598	0.21912
6.20181	0.24602	0.52256
12.9089	2.94196	0.02088
7.39888	27.7875	0.16691
3.12043	6.32947	0.08482
4.98541	0.09154	0.16046
7.74713	0.03394	0.67805
4.94407	0.078	0.2
15.101	5.93086	0.1303
36.5136	0.08991	0.09288
15.177	0.01818	0.24377
13.2018	0.04938	0.44958
3.51398	6.1511	0.06274
0.5257	0.16146	0.37729
0.9899	1.08384	0.17202
6.04942	33.5847	0.26359
0.94318	0.02215	0.43878
1.13897	0.02949	0.13929
8.17865	0.13841	0.10337
16.405	32.4139	0.06794
24.7082	0.03076	0.16499
19.881	0.05747	0.24263
2.3106	0.01803	0.3635
3.92562	0.01752	0.2785
7.95993	20.4803	0.10884
5.23866	8.47712	0.27657
10.3068	0.31218	0.05222
10.2576	0.02932	0.03427
10.78	0.01763	0.26098
1.88342	0.08002	0.26018
3.58282	2.4815	0.13643
7.99662	0.06862	0.05649
0.6316	0.01813	0.27404
6.37762	0.03817	0.07956
0.08572	0.07461	0.3563
0.05108	0.02582	0.15652
0.00922	0.02027	0.35662
0.01038	0.32369	0.15714
0.02578	0.21045	0.24012
0.03302	0.02594	0.09355
0.203	0.5698	0.57807
2.11296	0.35943	0.19263
0.02019	0.02216	0.0243
3.01279	30.8237	0.32317
0.02859	0.01859	0.0939
0.01126	0.01659	0.23422
0.02053	0.01916	0.2519
0.00806	0.05439	0.1146
0.00641	0.04802	0.09963
0.01981	32.9437	0.05816
0.01305	5.43728	0.12622
0.01106	0.03083	0.42501
0.03027	0.8597	0.14805
0.0129	3.66568	0.31495
0.01138	5.62625	0.24675
0.00939	0.1596	0.2481
0.00502	0.21618	0.09139
0.00558	19.0072	0.16964
0.01504	0.06086	0.03341
0.00898	0.02787	0.15111
0.00543	81.1385	0.36777
0.00911	16.3038	0.11276
0.01271	18.6092	0.23902
0.00855	0.03691	0.19625
0.01518	0.09224	0.44851
0.02024	0.05521	0.19235
0.00712	0.01544	0.28188
0.00974	0.02527	0.1845
0.02224	0.01715	0.26509
0.0063	6.3717	0.16848
0.02641	0.00696	0.42876
0.0074	0.00531	0.02704
0.00576	0.00628	0.02224
0.02058	0.00827	0.09567
0.01541	0.01282	0.1549
0.00879	0.0099	0.21655
0.0171	0.22705	0.23245
13.029	0.03577	0.0928
20.6471	0.00676	0.15282
11.5048	0.02423	0.15847
3.40493	0.01655	0.26708
2.10586	2.56665	0.02082
21.4193	0.00886	0.14944
0.02262	33.8289	0.19038
0.00837	0.01348	0.18269
0.00644	0.00771	0.50179
0.01211	0.00772	0.09007
0.00568	0.00798	0.35918
0.00857	0.00636	0.08368
0.0062	0.00712	0.10802
0.00739	0.00772	0.34376
0.00987	0.00803	0.15681
0.00576	0.00623	0.28661
0.0099	0.01351	0.28612
0.01061	0.00502	0.12745
0.00567	0.02288	0.10815
0.00578	0.00532	0.05503
0.00542	55.7367	0.2687
0.00596	0.01828	0.04992
0.00556	0.00693	0.12136
0.00568	0.02183	0.16855
0.00899	0.01042	0.13671
0.00988	0.00532	0.20156
0.01151	36.5181	0.30423
0.01285	0.01126	0.2115
0.0121	16.5811	0.17566
0.0113	0.01113	0.19184
0.00583	0.07527	0.03266
0.0093	6.42787	0.27845
0.00553	0.00577	0.1013
0.03458	0.01196	0.18378
2.30241	0.22855	0.18049
6.81501	0.00652	0.10411
9.46278	2.51118	0.18699
2.37344	0.0098	0.06533
0.78617	0.05861	0.20681
2.98334	21.9146	0.19153
4.91539	24.4481	0.13876
0.98585	0.00589	0.19859
14.0752	0.00767	0.26241
11.3914	0.01669	0.22985
2.94279	0.01358	0.16043
4.8444	0.04174	0.22817
9.62954	33.2567	0.20776
4.78422	0.00616	0.09638
2.44523	0.00968	0.12535
6.95436	0.00577	0.39673
28.5697	0.00687	0.22452
0.13603	0.01101	0.32477
8.55301	0.04952	0.1403
2.5069	0.01079	0.01993
4.71874	0.0149	0.24837
15.2797	0.01076	0.12039
0.87321	0.00511	0.39524
7.23759	0.00706	0.07789
22.8018	0.01189	0.37538
9.14897	0.00502	0.17049
5.48284	0.01003	0.2102
4.04656	0.01235	0.05519
41.3451	0.03203	0.12802
1.02126	0.00881	0.14901
24.0234	0.00593	0.35885
14.1939	0.01768	0.20221
2.95297	0.00545	0.2936
17.0259	0.00756	0.12252
3.11089	40.2283	0.15905
11.1128	0.01476	0.03
11.2396	0.00724	0.0909
62.673	330.025	0.33834
1.02369	0.61928	0.20938
12.1741		0.24077
1.9388		0.23458
15.8088		0.17967
38.4555		0.26795
8.36918		0.06434
1.93603		0.19572
6.97365		0.15963
11.2459		0.24087
8.31621		0.25972
29.4886		0.05934
7.56462		0.33186
4.8488		0.12726
31.8485		0.0946
15.8311		0.14609
1.70378		0.14307
10.6596		0.36925
4.75212		0.23954
8.35601		0.0595
22.8124		0.08104
16.1146		0.37058
3.80742		0.20073
0.07557		0.0982
0.01677		0.30747
0.12395		0.18455
0.03025		0.12964
2.54203		0.1223
0.05518		0.11915
0.14762		0.13778
0.17838		0.18528
2.65163		0.20303
0.208		0.42979
6.43539		0.24322
0.54395		0.19146
1.25755		0.32219
21.9381		0.09524
4.10257		0.24249
2.35055		0.25442
1.10921		0.01698
4.71562		0.14645
0.21176		0.18042
0.11849		0.18379
0.05655		0.06375
0.03035		0.23025
0.20648		0.34527
0.07897		0.05371
0.03595		0.06221
0.0708		0.14831
0.0294		0.09315
0.02706		0.34992
0.02682		0.48106
0.03702		0.07824
0.0072		0.1859
0.01618		0.25265
0.00972		0.08968
0.01586		0.1187
0.0423		0.13409
0.02954		0.25279
0.01351		0.1947
0.01569		0.16255
0.01377		0.04365
0.24359		0.41925
0.03685		0.22114
0.31516		0.14321
0.01356		0.02749
6.60201		0.35924
6.63224		0.55901
9.80612		0.03652
		0.04359
		0.12973
		0.45651
		0.09049
		0.14562
		0.05593
		0.23743
		0.1234
		0.30102
		0.27435
		0.16164
		0.32759
		0.04764
		0.29896
		0.39001
		0.19286
		0.15403
		0.30983
		0.05247
		0.03982
		0.16867
		0.19635
		0.16349
		0.20728
		0.0374
		0.12921
		0.04929
		0.36351
		0.465
		0.3317
		0.3102
		0.25312
		0.40445
		0.16229
		0.13641
		0.1218
		0.03214
		0.33865
		0.13519
		0.25036
		0.14527
		0.106
		0.18964
		0.14322
		0.26752
		0.1006
		0.20216
		0.21706
		0.28844
		0.29014
		0.11617
		0.36691
		0.03063
		0.2071
		0.21162
		0.05223
		0.10383
		0.49705
		0.28601
		0.12817
		0.11251
		0.14874
		0.19334
		0.29687
		0.21968
		0.08755
		0.08973
		0.05792
		0.1192
		0.02347
		0.16705
		0.28788
		0.36056
		0.19292
		0.19765
		0.23438
		0.10547
		0.059
		0.02703
		0.03247
		0.03611
		0.19862
		0.17575
		0.01648
		0.40725
		0.05002
		0.26573
		0.22341
		0.17979
		0.19162
		0.05016
		0.49304
		0.13673
		0.20117
		0.2305
		0.02681
		0.05014
		0.04425
		0.24069
		0.25718
		0.34832
		0.17907
		0.17805
		0.01925
		0.06257
		0.04618
		0.46618
		0.25374
		0.16169
		0.37002
		0.06813
		0.31179
		0.17005
		0.02813
		0.14158
		0.14104
		0.25164
		0.21546
		0.13929
		0.18103
		0.0526
		0.11077
		0.07543
		0.13097
		0.22582
		0.26141
		0.2898
		0.10317
		0.24669
		0.51099
		0.10299
		0.28525
		0.11043
		0.09322
		0.16249
		0.19983
		0.27555
		0.05704
		0.25501
		0.35979
		0.27228
		0.26531
		0.08962
		0.2851
		0.32409
		0.13744
		0.2991
		0.12873
		0.01557
		0.04314
		0.39998
		0.07039
		0.2841
		0.0803
		0.45786
		0.15297
		0.166
		0.05511
		0.04548
		0.08034
		0.04567
		0.3367
		0.13913
		0.1001
		0.06226
		0.24854
		0.23681
		0.1314
		0.07644
		0.2463
		0.20377
		0.20342
		0.10388
		0.08293
		0.14704
		0.13698
		0.15184
		0.16287
		0.1156
		0.0965
		0.19292
		0.24587
		0.10564
		0.15733
		0.18338
		0.10577
		0.02717
		0.21965
		0.23375
		0.15804
		0.20549
		0.25902
		0.25047
		0.12676
		0.0994
		0.19934
		0.05666
		0.13592
		0.23736
		0.03031
		0.14836
		0.11095
		0.17963
		0.24189
		0.14684
		0.32416
		0.05843
		0.08742
		0.04727
		0.48178
		0.10262
		0.08723
		0.23989
		0.35059
		0.11469
		0.10843
		0.22765
		0.24983
		0.22427
		0.09277
		0.14653
		0.25841
		0.13618
		0.33668
		0.13082
		0.1823
		0.23806
		0.03193
		0.1768
		0.1562
		0.16289
		0.15861
		0.10603
		0.18402
		0.20987
		0.31976
		0.24115
		0.15068
		0.09447
		0.21126
		0.36934
		0.16559
		0.21543
		0.20143
		0.02263
		0.17424
		0.17833
		0.40454
		0.18152
		0.29368
		0.08397
		0.22503
		0.04802
		0.1604
		0.16226
		0.19106
		0.18537
		0.02647
		0.18115
		0.11001
		0.13518
		0.13221
		0.21904
		0.30278
		0.21755
		0.20209
		0.03172
		0.10766
		0.03491
		0.24416
		0.04266
		0.13328
		0.07901
		0.05936
		0.27293
		0.14195
		0.5854
		0.10587
		0.10751
		0.0662
		0.07922
		0.04131
		0.18808
		0.15526
		0.07382
		0.18626
		0.26125
		0.14964
		0.25748
		0.11951
		0.25981
		0.17895
		0.01878
		0.23701
		0.29607
		0.26361
		0.11832
		0.20215
		0.27479
		0.09484
		0.28202
		0.17313
		0.06806
		0.04579
		0.34227
		0.0775
		0.22133
		0.1487
		0.47438
		0.274
		0.19818
		0.06362
		0.03247
		0.17473
		0.17271
		0.12491
		0.05725
		0.34488
		0.23437
		0.03217
		0.17164
		0.03013
		0.20593
		0.04872
		0.22591
		0.23372
		0.45739
		0.06765
		0.34011
		0.06114
		0.27424
		0.16895
		0.33346
		0.0486
		0.20863
		0.20702
		0.10241
		0.22223
		0.24367
		0.04505
		0.34778
		0.18425
		0.06298
		0.25998
		0.10682
		0.11744
		0.23072
		0.2078
		0.08303
		0.13501
		0.14187
		0.27084
		0.25061
		0.13208
		0.19672
		0.14364
		0.22913
		0.09147
		0.22921
		0.07169
		0.08503
		0.21851
		0.02607
		0.0523
		0.2962
		0.07419
		0.0992
		0.25723
		0.1003
		0.22246
		0.097
		0.28405
		0.08458
		0.22469
		0.25015
		0.16903
		0.29944
		0.25068
		0.11727
		0.02351
		0.24381
		0.14555
		0.38683
		0.10655
		0.19491
		0.29041
		0.16752
		0.12503
		0.19159
		0.28568
		0.11173
		0.19085
		0.20605
		0.27358
		0.28294
		0.1574
		0.03106
		0.11152
		0.07927
		0.2513
		0.24089
		0.24327
		0.26785
		0.14032
		0.26265
		0.0278
		0.09159
		0.11195
		0.07483
		0.34212
		0.05563
		0.15887
		0.33094
		0.14591
		0.12232
		0.17398
		0.05082
		0.1449
		0.03236
		0.18392
		0.14803
		0.1574
		0.30332
		0.2923
		0.07108
		0.05784
		0.19207
		0.24166
		0.06451
		0.02461
		0.14594
		0.14001
		0.10859
		0.20769
		0.14876
		0.07059
		0.15112
		0.04393
		0.23508
		0.01522
		0.30639
		0.21337
		0.19226
		0.14165
		0.22812
		0.36395
		0.16042
		0.05129
		0.199
		0.17548
		0.18401
		0.09704
		0.20001
		0.13203
		0.03168
		0.43906
		0.06569
		0.24122
		0.09883
		0.40527
		0.05679
		0.30517
		0.22051
		0.28647
		0.30075
		0.11983
		0.11038
		0.25497
		0.23821
		0.02079
		0.09464
		0.1022
		0.22055
		0.05309
		0.05402
		0.11551
		0.0823
		0.10602
		0.07325
		0.22411
		0.12813
		0.05585
		0.15881
		0.15772
		0.12925
		0.32108
		0.32436
		0.14247
		0.40164
		0.11097
		0.18112
		0.23312
		0.06969
		0.11235
		0.02488
		0.28057
		0.28837
		0.25252
		0.26749
		0.39204
		0.05276
		0.18759
		0.37621
		0.28538
		0.10832
		0.30094
		0.16916
		0.1972
		0.10521
		0.142
		0.07691
		0.01635
		0.18389
		0.47705
		0.35231
		0.18492
		0.2113
		0.17762
		0.21436
		0.16962
		0.05107
		0.1082
		0.06423
		0.22904
		0.30682
		0.13072
		0.06886
		0.31693
		0.41808
		0.03509
		0.1646
		0.0743
		0.02651
		0.05265
		0.39054
		0.02061
		0.31606
		0.03389
		0.17553
		0.05802
		0.07154
		0.35254
		0.16663
		0.03276
		0.17862
		0.0159
		0.23918
		0.08841
		0.06045
		0.18938
		0.26674
		0.03233
		0.2471
		0.08222
		0.04349
		0.42707
		0.44906
		0.16127
		0.21599
		0.12225
		0.44107
		0.01931
		0.06819
		0.10173
		0.61198
		0.18614
		0.05791
		0.10671
		0.232
		0.46525
		0.07367
		0.05472
		0.098
		0.0891
		0.03128
		0.28648
		0.16596
		0.22777
		0.22753
		0.01517
		0.02673
		0.13398
		0.02654
		0.16963
		0.12044
		0.15142
		0.20748
		0.07377
		0.11177
		0.1657
		0.0188
		0.07784
		0.32182
		0.22829
		0.19484
		0.0975
		0.27973
		0.28614
		0.05069
		0.03719
		0.15478
		0.12065
		0.20001
		0.14744
		0.24397
		0.19189
		0.07316
		0.40056
		0.07283
		0.40131
		0.08362
		0.12584
		0.14249
		0.08081
		0.26675
		0.24117
		0.016
		0.13656
		0.23609
		0.05331
		0.48024
		0.01952
		0.23688
		0.05585
		0.12493
		0.02751
		0.09237
		0.11352
		0.08119
		0.191
		0.04362
		0.06329
		0.38988
		0.193
		0.19917
		0.18272
		0.32268
		0.28077
		0.24654
		0.17854
		0.31439
		0.08471
		0.17672
		0.31197
		0.22866
		0.17982
		0.07073
		0.0522
		0.06774
		0.19275
		0.05164
		0.21277
		0.16294
		0.43354
		0.17336
		0.12854
		0.16779
		0.22732
		0.10486
		0.21226
		0.23969
		0.03372
		0.19258
		0.09738
		0.04409
		0.03012
		0.25143
		0.15017
		0.12785
		0.20744
		0.2096
		0.22742
		0.23794
		0.23755
		0.05087
		0.21365
		0.17469
		0.03977
		0.23591
		0.15531
		0.12503
		0.20865
		0.09435
		0.10254
		0.14817
		0.1545
		0.3239
		0.48647
		0.13476
		0.30446
		0.13546
		0.0849
		0.07219
		0.0704
		0.1977
		0.17763
		0.14258
		0.28071
		0.04114
		0.12431
		0.15998
		0.12888
		0.18225
		0.11477
		0.33121
		0.04536
		0.0841
		0.05126
		0.04177
		0.2325
		0.26139
		0.20279
		0.03503
		0.20644
		0.3314
		0.18356
		0.16451
		0.15735
		0.2316
		0.03008
		0.2435
		0.20045
		0.05893
		0.04915
		0.07612
		0.04209
		0.16679
		0.09297
		0.05473
		0.16186
		0.15136
		0.01737
		0.31917
		0.14265
		0.04768
		0.14606
		0.01623
		0.20022
		0.19866
		0.27034
		0.09418
		0.36946
		0.1002
		0.19652
		0.02856
		0.05412
		0.22896
		0.20907
		0.15999
		0.13178
		0.3747
		0.03178
		0.08312
		0.24966
		0.07535
		0.09733
		0.21981
		0.14351
		0.23454
		0.14296
		0.0202
		0.08589
		0.01869
		0.02684
		0.08194
		0.04677
		0.21903
		0.11152
		0.25707
		0.21593
		0.14336
		0.23512
		0.21976
		0.04709
		0.28911
		0.25573
		0.14178
		0.1542
		0.03755
		0.23625
		0.03328
		0.31087
		0.02904
		0.09118
		0.05711
		0.22753
		0.30746
		0.08568
		0.10074
		0.06539
		0.23145
		0.3894
		0.27171
		0.0469
		0.14131
		0.13034
		0.09581
		0.06328
		0.21511
		0.26434
		0.06501
		0.19493
		0.16102
		0.31029
		0.1204
		0.17054
		0.11009
		0.06952
		0.37142
		0.19577
		0.16564
		0.17813
		0.14215
		0.05239
		0.11832
		0.05959
		0.12201
		0.16364
		0.14437
		0.14773
		0.10364
		0.02214
		0.08229
		0.08756
		0.17061
		0.1047
		0.13181
		0.48441
		0.15609
		0.18133
		0.04362
		0.1619
		0.07815
		0.05815
		0.03287
		0.33949
		0.19063
		0.09399
		0.23472
		0.16086
		0.26143
		0.18729
		0.25873
		0.32923
		0.05601
		0.21789
		0.03445
		0.0652
		0.03144
		0.44733
		0.14803
		0.20528
		0.10657
		0.22428
		0.02838
		0.07721
		0.2192
		0.26722
		0.14788
		0.22151
		0.12957
		0.18929
		0.29486
		0.31274
		0.07266
		0.31597
		0.13401
		0.075
		0.24531
		0.18977
		0.14277
		0.02716
		0.09004
		0.14541
		0.32802
		0.0967
		0.0287
		0.09529
		0.36982
		0.10403
		0.07833
		0.47712
		0.07376
		0.11294
		0.18961
		0.15277
		0.2052
		0.05431
		0.3297
		0.03317
		0.1106
		0.11167
		0.092
		0.21734
		0.13288
		0.16199
		0.21776
		0.05187
		0.04838
		0.12239
		0.19974
		0.02105
		0.26473
		0.08919
		0.05224
		0.43872
		0.23199
		0.05709
		0.23964
		0.04942
		0.1785
		0.10269
		0.0817
		0.06773
		0.08623
		0.08203
		0.18659
		0.22588
		0.05554
		0.15369
		0.21756
		0.47416
		0.22624
		0.19462
		0.25115
		0.02818
		0.1526
		0.21979
		0.07821
		0.23472
		0.02822
		0.10687
		0.2098
		0.36156
		0.30149
		0.05521
		0.15686
		0.17407
		0.38854
		0.22299
		0.12897
		0.03198
		0.07899
		0.09008
		0.0549
		0.2881
		0.30038
		0.20847
		0.17192
		0.34772
		0.02518
		0.10866
		0.40391
		0.18919
		0.13361
		0.12851
		0.3355
		0.15223
		0.064
		0.07966
		0.12579
		0.08517
		0.0165
		0.07851
		0.11323
		0.16787
		0.1073
		0.28729
		0.07335
		0.24905
		0.25651
		0.23308
		0.26904
		0.436
		0.07255
		0.18857
		0.16437
		0.13326
		0.10035
		0.099
		0.23959
		0.27293
		0.03566
		0.06154
		0.36208
		0.02173
		0.18262
		0.33096
		0.19311
		0.02677
		0.29376
		0.01574
		0.12344
		0.23768
		0.10783
		0.16755
		0.05755
		0.25108
		0.07009
		0.15675
		0.24692
		0.13432
		0.07384
		0.09603
		0.28567
		0.07292
		0.1561
		0.17914
		0.1834
		0.10959
		0.12793
		0.17407
		0.37167
		0.07628
		0.18199
		0.13916
		0.16876
		0.19636
		0.19612
		0.30901
		0.09807
		0.2824
		0.27662
		0.02101
		0.08263
		0.02412
		0.12311
		0.02695
[truncated: 5,192 more rows]

## Sheet: Figure 2B
Control-Ab	NMDAR-Ab
644	653
155	438
273	385
242	828
60.5	362
198	1065
290	235
306	697
	121.5
	323
	594
	276
	473
	670
	401
	306
	375
	784

## Sheet: Figure 2C
Control-Ab	NMDAR-Ab
15.37	13.49
17.85	17
20.52	18.9
28.2	17.04
17.26	14.8
14.29	18.91
23.83	17.21
24.27	15.18
	14.49
	12.48
	14.47
	17.76
	22.41
	13.49
	22.84
	13.81
	21.39
	18.86

## Sheet: Figure 2F
Control-Ab	NMDAR-Ab
8.12377	2.66159
1.55699	6.62871
3.49524	3.14684
6.22497	1.55432
6.33325	0.796611
3.03615	1.64555
4.91158	8.05818
0.649518	3.25927
12.329	5.21914
21.2235	10.6768
3.63043	7.12701
4.5424	9.83374
4.33195	4.84317
8.19215	1.29254
1.04975	2.80912
3.06462	6.59581
0.960389	5.21074
19.164	3.65804
6.89759	2.09073
0.687376	3.10344
5.22102	4.40052
2.44972	3.6437
8.28083	2.24561
0.770082	9.84515
7.41026	6.74914
7.23407	7.52724
0.277451	5.97064
6.76433	1.25396
7.5731	8.14004
1.97904	5.49411
3.72962	1.07172
1.41785	0.472572
3.11684	3.24485
1.92045	5.0658
2.02019	0.551438
9.59163	5.03296
3.8599	5.63722
3.57172	3.92204
11.2507	8.97549
6.16493	1.98645
9.42113	9.54688
12.2654	3.1372
5.98631	6.82899
4.97022	5.90988
4.687	8.08142
0.418483	0.769117
1.85543	5.06708
3.93891	1.27275
5.04347	0.713132
2.88451	4.81371
5.98422	6.63517
1.49526	3.84073
1.21653	2.22882
2.71207	1.37583
6.10718	3.47429
4.55332	2.37489
4.38843	8.58335
2.561	4.23272
1.74406	11.8955
9.63867	0.894114
1.90964	4.41291
0.349418	1.04626
8.20597	9.11028
0.997701	4.99387
1.58384	2.485
2.38035	8.13007
5.85527	5.67735
6.28537	3.58769
3.06448	2.78795
2.25888	2.52586
1.0134	2.13537
3.65439	2.09327
5.25178	4.40575
2.70157	3.10586
4.56417	4.29667
7.171	3.57751
2.26808	3.17763
8.35002	2.88736
28.0252	2.44106
4.3035	3.07242
5.01141	2.23522
2.60644	3.81114
6.59766	6.35972
1.84269	3.00058
7.32474	2.12016
2.20801	5.88804
9.30418	1.6885
6.516	3.4721
5.48753	6.52491
4.51122	6.30313
4.32295	14.4385
0.598493	94.3527
1.06699	3.10821
4.89287	3.28277
7.05185	3.95509
2.77698	5.61547
3.56958	12.9224
6.53746	3.44621
6.72436	2.10761
0.638847	2.41962
22.4684	1.75516
3.68052	1.70887
2.77826	3.21155
3.11774	4.40928
3.56429	3.93031
5.83018	0.686422
5.71846	1.08657
1.29514	4.31672
4.31806	5.5291
2.54142	10.2087
4.95085	1.4671
1.9928	2.18006
3.82886	6.35677
4.8916	1.82655
2.96863	2.36676
2.03739	3.97113
2.6293	4.97205
6.2163	1.8623
5.93968	2.41113
5.46152	2.85363
8.99445	3.97475
5.11391	4.01153
6.21024	3.88901
3.6914	8.06419
10.1529	2.61976
5.52509	18.9133
1.38514	2.49692
5.15766	2.79733
2.03973	4.52114
7.61282	4.33603
7.31665	7.67946
3.7785	1.18731
2.49567	7.14024
2.89189	2.75668
9.54738	3.06035
4.36799	1.99262
2.60939	2.31928
4.98354	4.97957
5.73675	3.00746
2.20219	3.70926
9.37425	2.51956
11.6531	4.95744
1.55165	5.11577
3.48546	4.90291
2.84863	6.9436
5.40872	2.13602
5.5491	1.88889
11.2643	3.38474
1.77696	1.54743
6.38027	2.98962
1.56591	141.771
2.60732	4.29574
10.081	6.9999
6.29057	1.79573
2.2292	10.8167
6.69504	1.96342
5.51962	6.25485
7.30037	0.727088
2.9547	9.71372
3.63063	3.31602
1.4084	5.69027
0.429535	2.74752
13.2257	5.46404
10.7723	0.425268
6.02597	2.14269
3.52047	3.66131
3.69871	0.633465
2.9907	1.13462
2.07395	3.04698
0.813361	24.4516
14.2583	4.61734
6.74097	5.14236
2.83006	1.87352
4.012	2.9516
4.29981	0.117001
8.44798	2.96018
2.49419	8.31677
6.16624	4.20057
4.54723	11.0142
4.26005	7.22664
5.07183	2.11466
5.33275	0.528903
4.27857	3.75319
6.59491	2.95363
5.51678	9.12137
4.13975	40.6119
6.93648	5.38661
6.08175	4.00373
5.53153	0.737572
2.38466	0.728214
6.26727	17.3199
1.51346	2.63094
1.27692	2.47357
1.89239	1.98812
7.25793	4.16635
0.848599	8.53162
2.3214	2.94535
4.22961	2.526
5.89895	1.3597
3.98138	3.20746
8.01095	4.54883
22.5734	4.4615
2.15088	3.29395
2.64945	4.81893
2.72427	4.55157
0.457851	4.94904
3.13377	2.59717
5.77065	0.453663
0.343724	4.54382
2.03734	4.09291
3.62995	4.69642
4.5604	3.98833
2.47599	3.64454
3.55507	3.63638
2.96168	2.9784
1.75976	1.15862
3.91247	3.54526
6.1214	7.46387
2.75954	15.877
4.96382	3.61533
1.77924	4.43759
3.47517	4.66977
3.24507	5.7741
2.519	4.15243
3.46631	3.75207
3.77642	3.52399
2.99097	4.16329
4.78972	1.06244
2.1591	3.23971
2.39131	4.04579
2.36259	2.4336
1.93522	5.01626
7.05416	5.34809
1.10154	5.65354
3.35289	4.09402
1.6007	3.11324
5.87445	7.12385
2.72409	6.80466
1.77806	7.45388
4.81307	3.81093
3.08588	4.39964
1.72606	5.49028
3.83623	3.78394
1.25265	4.54445
1.8078	1.88826
4.05666	3.97915
6.98332	3.37985
4.99195	4.77302
2.89111	4.52345
0.620678	4.72862
2.89528	3.81963
4.37843	7.67019
4.82103	4.25655
1.62573	0.713199
2.49408	7.27411
3.03519	9.8572
2.83781	3.76904
3.39893	5.18038
5.18901	4.13933
9.06984	3.93403
2.18759	4.63866
4.2126	14.119
2.42729	3.33272
2.49129	10.6199
2.98126	4.76348
3.07176	4.63078
2.52819	3.97295
3.84642	5.62753
5.06797	4.55153
0.512555	1.38796
4.84019	3.91296
0.812307	3.4997
4.4213	3.30693
2.63526	3.23405
10.4689	4.35393
1.80974	3.72758
3.44259	3.05917
2.71692	6.16374
1.5313	7.25228
6.95873	2.48887
3.25291	3.9176
4.24974	8.65888
8.16559	3.5164
0.635765	3.22838
2.09654	2.84433
1.55288	4.09589
2.44621	4.8178
12.3445	2.99717
2.5628	134.117
5.34537	4.65883
1.44015	4.62804
2.53947	13.3715
2.65713	3.55683
1.23942	5.67255
3.39611	9.30201
3.54054	5.52219
2.72687	6.70895
1.24598	16.6859
4.0067	4.28025
2.47961	5.91562
6.57787	1.8865
4.7024	3.753
7.22951	4.70717
3.48002	8.55336
1.22567	4.57353
2.19934	4.04726
2.60011	5.55898
6.69071	3.70286
1.47896	4.22529
1.76008	3.60258
1.39224	6.69149
5.25082	5.15742
8.80591	3.44947
2.1969	4.01023
3.86423	3.06615
18.1055	2.38707
4.14978	42.2888
7.88355	3.28573
0.718739	7.64374
3.53072	4.61872
2.38971	3.05918
4.49207	3.11532
2.29462	2.26204
3.90806	4.46526
5.42762	2.53683
2.59476	3.81919
2.24598	0.545047
1.4661	3.50586
6.05347	8.1763
301.398	4.59283
5.43253	8.51854
2.66873	3.59519
8.84456	4.1512
3.437	4.71684
3.64653	6.61592
4.80342	4.53116
4.85688	5.56734
8.87751	4.9798
4.11366	3.99349
1.61167	4.45961
2.50884	3.59226
5.07866	1.29384
3.94337	3.7544
4.60898	9.82019
3.0624	4.45438
5.5279	4.80925
4.7392	3.64302
1.29477	4.79676
1.5122	5.69292
3.76379	2.8376
1.29852	3.79581
11.6018	122.94
8.18925	2.19187
1.78518	3.95039
4.54968	13.1051
1.68085	4.31775
5.16084	0.264783
3.54041	4.38497
2.45418	6.4765
5.16637	4.1359
1.21058	6.52934
4.67988	6.94872
6.37151	5.16638
3.00762	10.6227
1.95876	4.23627
2.48236	5.86374
3.10255	4.45239
3.46336	7.47335
4.84083	5.80967
4.91599	3.79972
5.4894	6.90039
2.32623	6.39724
7.67723	5.10123
2.75501	7.47659
2.25995	19.1054
4.00862	28.1315
3.12969	4.7312
1.3992	1.23803
3.80373	3.43474
3.92218	5.92019
2.38297	6.23718
1.96788	4.60525
4.61403	4.53496
2.54737	12.3416
4.98274	5.39448
0.727101	4.36803
2.69055	4.24395
1.82914	1.13157
37.2796	4.18416
3.46644	4.03317
1.6374	3.81528
4.22331	4.25991
4.84665	4.25181
1.645	5.73174
9.58471	4.99025
3.30043	4.49886
3.31441	1.09962
4.51649	3.40684
2.38583	3.89198
0.859317	3.53136
9.41	4.90644
8.707	2.10521
1.499	3.32204
4.635	5.54256
19.616	1.16448
6.979	1.05315
6.377	1.42072
10.658	2.9686
11.667	3.80059
18.577	3.87273
18.975	1.67847
5.984	2.18783
5.279	1.62407
13.304	3.41388
5.867	4.66918
11.221	3.03446
10.145	4.40987
24.595	1.77237
7.054	4.08856
16.142	1.50616
18.38	2.20529
0.358	2.02041
7.343	2.1744
3.695	3.69131
7.081	4.23006
11.515	3.26427
8.005	3.04475
18.864	2.51486
48.508	4.56671
9.022	3.55773
5.022	1.8075
13.485	5.47234
15.697	2.09239
11.804	3.09116
13.677	1.87902
14.34	1.98285
9.025	2.3395
18.746	2.03963
14.681	0.828939
16.006	5.03915
11.329	1.4571
13.4	3.61963
8.121	1.91227
5.368	5.52545
32.164	2.67338
0.829	2.54109
14	2.6952
11.387	2.63474
117.323	4.15629
13.112	2.03842
4.814	2.65473
9.11	3.34036
23.077	2.35791
16.058	2.74585
10.088	2.9413
17.779	2.2392
8.097	2.97846
7.863	2.4539
8.699	2.50208
8.88	2.85704
5.417	1.98842
4.149	3.18123
22.074	2.40315
5.659	1.48069
7.296	2.38367
4.946	2.54111
12.032	2.72535
14.243	3.7445
12.77	3.94438
12.504	3.93644
6.015	1.18604
9.7	2.59963
1.767	1.68008
52.127	4.05619
10.445	2.25672
6.918	1.12992
12.971	2.86876
9.215	11.5846
6.474	3.18839
21.756	2.09558
4.813	4.36609
14.82	4.11268
13.527	2.88808
15.286	2.82417
9.068	2.32298
8.337	2.31996
17.659	1.80024
23.074	5.02241
7.523	2.39979
5.697	2.64909
5.346	3.61999
6.787	1.86731
0.932	3.8419
8.45	2.09504
9.434	1.40658
18.508	1.70282
11.764	1.37473
11.308	2.39084
16.673	2.5027
14.105	3.81423
12.636	2.48832
19.152	2.1379
18.344	1.80012
12.601	1.89396
5.321	4.48882
6.009	2.2999
5.782	2.03619
37.296	7.80599
5.796	2.27987
5.759	2.67109
6.681	2.86118
5.343	5.02398
11.35	2.44746
10.07	12.741
16.778	4.45857
11.97	3.56334
14.396	2.4924
7.632	1.19433
7.188	2.04541
20.965	1.2372
5.017	3.40929
13.028	2.08471
5.76	1.74173
13.064	3.58918
5.501	1.85287
13.604	5.54619
7.101	3.57764
11.569	1.27439
7.265	0.890848
4.313	2.83028
25.639	2.52613
1.258	3.33647
9.932	2.31624
11.702	2.72208
17.272	1.73676
76.563	4.4755
7.326	2.71955
12.094	1.47734
13.228	1.9997
8.024	3.65741
4.57	5.6646
15.337	2.99999
14.056	2.0165
10.321	1.91175
15.58	17.8929
8.428	1.63675
7.876	3.56325
0.758	1.94392
16.08	3.25158
0.723	4.12562
13.484	3.21396
15.497	2.34905
12.192	2.86191
12.627	2.5139
5.654	5.83515
4.35	4.49236
12.065	5.3842
6.731	4.28906
6.826	3.32225
6.978	2.41584
6.331	5.46815
14.15	1.8309
12.582	2.24223
5.143	3.32064
6.965	1.75701
5.105	2.17363
8.964	1.15739
6.102	5.82015
5.919	5.40684
4.878	5.37516
16.614	2.35122
2.503	4.20468
14.672	1.71019
4.676	1.74656
11.814	1.7974
7.543	7.68079
4.707	2.54557
41.977	11.5562
4.686	1.74343
8.121	1.6802
5.006	3.42645
5.968	3.75888
5.451	8.84247
10.456	7.81168
13.435	3.07338
10.224	2.32262
9.453	4.14358
14.479	2.16115
11.074	2.33219
16.419	2.80711
7.711	5.00983
17.168	2.93682
15.502	4.05425
9.354	2.079
6.771	1.75719
11.171	2.44121
12.957	2.96664
2.578	6.29001
14.874	1.42406
13.46	2.39785
3.876	0.772967
7.729	2.9405
2.383	3.97021
6.65	3.70245
13.562	4.75157
1.58	4.81601
5.324	3.56096
3.827	2.99572
1.407	12.5612
7.449	1.68727
49.018	8.98808
5.382	2.27584
7.758	1.40597
2.432	4.76048
9.441	0.622049
31.999	3.68621
6.499	3.00152
10.084	6.90344
5.316	0.455602
5.107	1.1661
1.283	2.46049
13.891	2.8155
7.833	5.56801
2.611	3.17635
5.494	2.56122
5.195	12.7028
4.198	4.5388
5.797	2.50535
6.846	3.65268
7.314	1.92813
19.984	2.13451
3.934	12.318
6.137	7.54968
12.886	3.72316
6.283	3.09076
8.604	4.98185
4.876	1.15871
8.297	4.76739
6.69	3.59988
2.362	4.9886
10.071	5.65625
5.012	3.18252
1.705	2.97635
11.601	2.61469
8.052	3.0721
5.063	5.42972
3.855	1.0004
3.248	3.83544
2.632	8.03924
8.404	4.85904
4.905	3.81184
2.528	7.47002
5.002	3.79697
9.569	0.934278
4.527	7.98686
4.782	11.0465
3.096	2.67008
5.2	3.22094
3.559	3.1157
4.002	4.24874
2.314	3.43367
2.242	3.78268
1.982	3.19514
5.617	5.89704
5.494	1.39235
6.876	3.84146
5.653	3.5354
4.447	2.16339
9.422	3.63743
12.161	2.33916
4.18	2.23462
1.805	3.05598
6.801	2.57312
8.158	3.03671
6.906	3.23276
13.195	5.51151
5.8	1.4249
4.752	2.59867
12.191	3.3929
9.2	3.3857
3.208	8.32331
2.607	3.33466
15.752	3.57296
3.435	3.91916
4.549	2.62131
3.813	2.19295
5.661	4.3562
7.734	1.78835
3.018	0.766773
10.454	2.82233
8.976	53.038
7.47	5.4339
4.263	3.10984
2.966	2.93662
23.441	2.4998
8.479	0.872182
4.814	3.67571
5.498	5.96574
6.984	4.2238
5.032	7.05392
7.067	5.50413
5.01	2.49806
2.425	9.25853
12.673	5.85913
4.916	6.89675
6.342	1.92184
3.157	5.97335
3.928	7.2121
0.817	1.97111
11.251	7.02571
12.961	13.7284
6.65	1.72681
12.893	7.21738
5.118	3.12538
7.431	3.76073
6.509	3.19008
4.535	1.80485
7.932	3.80499
6.137	3.86677
11.381	4.6037
15.833	2.95585
2.578	6.65672
6.62	2.61215
4.31	3.64559
5.597	4.32324
9.914	4.0821
3.501	3.9295
7.495	5.24204
5.751	3.46923
2.709	6.72213
6.036	2.31259
7.237	5.71973
9.082	1.89726
0.678	3.64562
10.316	2.05675
4.031	4.65307
2.773	3.65951
7.579	3.39119
2.657	3.37967
9.723	5.03634
13.347	5.22134
4.222	5.95594
13.086	4.94933
13.143	2.07796
4.283	4.13753
4.869	3.44454
6.735	3.70263
8.395	5.94247
4.261	3.46483
6.666	0.410367
42.167	8.73551
5.48	0.430913
5.354	7.08122
12.478	3.04969
4.774	6.40117
4.732	5.54272
7.229	2.32234
1.158	1.53103
1.565	1.91397
10.405	5.88672
12.109	5.31623
9.401	4.98479
15.742	3.63836
6.077	3.5423
9.998	2.58689
10.548	8.64496
4.989	1.23718
3.536	2.95738
8.929	2.70965
8.498	3.19052
2.682	3.95656
4.161	3.74713
12.549	3.45687
2.634	4.94413
8.037	2.60708
4.058	4.92385
3.993	3.87684
3.155	2.02173
6.169	3.89271
4.606	2.4633
3.956	0.978767
9.854	2.67781
5.449	5.87209
3.019	9.606
6.806	0.399004
3.336	2.19715
6.216	5.05168
5.844	3.49883
4.227	4.95024
24.375	3.33838
3.648	1.07979
7.025	12.6413
6.96	4.09175
4.727	1.6344
3.633	8.25342
6.97	3.61349
14.248	3.08845
10.147	3.88623
3.955	1.96863
4.596	4.86745
3.08399	3.04836
1.14019	6.00428
0.942294	3.38932
3.32256	4.02988
3.22571	3.8365
7.84	2.1388
14.8946	1.46448
4.90852	2.25424
1.92369	6.77161
6.16915	6.46931
2.68944	3.54138
1.92374	2.81039
3.99325	2.76996
3.6718	0.822173
4.62582	3.62915
4.63836	4.06898
2.35781	9.82527
1.05885	14.5061
4.49154	3.94031
6.28439	2.92134
4.50463	3.85898
15.9975	4.29931
6.18597	5.28339
3.72136	4.21296
1.8995	11.8063
4.02314	0.986031
3.87446	7.23412
3.64206	2.74528
3.19931	9.03034
2.32275	4.61205
4.00971	9.2964
10.3394	3.36587
13.4255	2.30532
4.22512	4.41789
6.25775	2.11275
2.01214	1.7814
3.33632	7.70219
9.89948	4.36238
3.15835	1.1511
1.20596	7.35601
3.95339	6.46224
4.07491	1.39962
1.77147	8.70344
2.64406	1.19759
8.00509	20.1813
6.34754	6.92946
4.35929	4.19957
6.85869	7.44657
6.5743	7.4534
9.13352	3.33995
8.55992	4.81927
2.40198	8.0056
4.03079	6.1498
9.62138	4.18531
3.19756	12.5091
1.08206	6.72934
2.50532	9.80542
5.7912	6.15562
7.69614	4.34149
4.06548	3.7619
3.04894	4.571
3.86411	15.517
3.41647	26.7898
4.50516	6.125
5.74325	7.6272
19.3417	1.88196
4.66151	5.31588
1.79655	3.1868
9.09543	6.09176
3.28304	8.82946
6.08705	2.75513
5.09045	2.68947
2.09881	4.38347
9.87666	3.01936
3.4856	26.4875
8.0317	4.70483
2.39998	5.83947
1.91766	5.04209
1.8996	12.2231
6.10654	1.71936
5.69463	3.98691
3.80421	2.14041
7.43234	3.45109
2.72285	5.95137
11.3721	5.40414
1.98382	6.53311
5.77508	3.74667
3.05638	7.07757
3.25139	4.66908
9.97727	6.42415
2.63849	4.08709
3.01638	5.05701
2.84005	3.85445
2.32956	4.9265
6.25548	7.53719
0.684475	1.54933
2.49504	4.61054
8.16595	4.43499
5.16692	4.67321
3.44944	1.67195
1.31704	2.65176
1.74565	6.65918
5.88317	5.56488
4.08271	4.97299
4.65761	4.23594
17.5759	5.38493
6.03332	6.8785
2.98844	3.08208
3.49067	6.09084
2.92671	4.30668
1.54777	1.48827
4.54003	3.52595
18.1215	5.38201
0.826874	4.57015
3.86938	7.13945
7.52091	5.30582
2.54169	2.89339
2.02819	44.7184
12.6114	7.72986
6.50002	8.26392
2.403	2.23565
7.00538	0.533237
3.23453	9.62975
1.08204	4.66401
2.40188	1.50927
35.2219	6.0972
3.46342	3.10801
7.58636	6.20726
10.3048	3.35812
5.47128	6.89187
9.80941	3.86146
3.78767	5.18354
10.77	1.60116
5.52378	1.88164
2.35716	3.36203
7.10794	7.57938
11.528	5.90237
14.0672	10.6679
2.18641	0.397477
4.25668	21.0967
2.42412	1.49472
5.17264	4.42518
4.21754	3.18499
0.603792	6.6958
1.99016	4.48717
4.39483	6.68293
9.90297	3.76402
4.60696	3.70016
3.62556	0.776861
2.50039	3.22316
0.70043	6.66575
1.31603	5.04577
21.7585	0.909855
4.38834	2.80044
4.91238	0.270479
4.1177	3.71544
11.1843	7.03443
2.30292	3.88394
2.54338	4.75471
2.85292	11.7025
1.42101	12.1225
1.14136	3.79128
1.31077	5.37296
5.89322	7.25877
3.29963	4.07871
6.42943	22.9176
3.26317	5.18521
6.69777	3.72289
3.16144	4.91069
14.2235	4.51103
12.5387	8.73837
5.00001	10.9398
1.99511	8.22296
1.89035	5.64997
6.08933	26.6237
6.67106	7.55071
1.93373	3.74322
4.17245	7.55424
5.39158	9.23691
2.37522	5.58925
4.62049	2.75449
2.29147	8.54598
8.4056	7.55046
6.12116	4.78736
2.29048	4.13701
2.98489	9.43357
0.870244	5.29225
3.89061	6.22261
3.52517	4.3534
17.6992	6.16113
3.33859	5.29809
3.81919	3.42629
4.01285	9.39238
4.31752	6.55327
3.16622	4.16603
1.40315	4.15203
4.56899	4.72867
3.64625	3.98238
3.00492	4.19434
1.9867	2.98552
1.8951	2.259
4.00839	16.334
1.66955	13.109
4.18451	9.489
1.47899	2.851
3.47847	4.548
4.21787	23.643
19.6975	27.235
2.98174	1.933
4.43019	20.936
3.40869	4.144
2.48986	1.476
6.41796	8.727
5.10803	12.805
3.0751	12.968
5.86769	16.895
9.02147	33.676
3.35027	9.128
3.22823	1.312
3.31352	10.959
6.77523	10.846
2.36211	12.282
22.5251	0.548
5.61991	14.708
8.35135	13.736
0.255599	3.663
5.24631	24.758
5.34389	1.02
3.98507	6.96
2.64248	43.175
1.97082	10.755
6.34891	8.422
2.57947	2.26
3.93073	12.947
0.900533	15.695
2.23075	22.315
5.48853	13.94
9.3931	12.649
3.77927	8.603
5.40295	1.814
3.42058	9.63
5.84304	7.188
1.67926	8.988
4.57565	7.539
2.4259	4.803
9.54749	9.623
5.578	1.187
2.63429	9.498
5.17786	11.023
8.21642	6.633
5.06943	8.202
10.6929	5.41
2.41806	5.126
5.16358	3.425
461.166	0.882
29.7573	0.741
2.58662	18.626
3.45369	7.484
4.21116	8.54
11.9994	7.099
6.39447	2.048
5.16975	4.138
0.419832	16.517
2.18583	5.051
3.64837	9.876
4.61178	10.016
4.76897	3.413
4.0555	6.761
5.88073	14.115
1.36733	6.947
4.90899	1.792
4.5669	19.164
4.5874	1.11
44.084	6.123
14.5282	4.865
6.31308	7.34
4.2054	6.806
4.81904	2.902
3.64396	12.167
3.91755	3.434
1.29947	10.589
3.96057	41.197
2.4491	8.368
3.40733	3.834
7.04355	14.593
2.7088	9.913
4.68724	15.065
4.94956	9.102
4.98297	10.053
5.51028	7.868
2.71392	4.567
6.14348	2.877
3.84427	15.225
4.40178	3.593
3.43995	9.209
11.7	11.578
13.5016	0.484
2.98602	11.231
6.04945	4.523
6.27164	8.978
5.74613	6.58
3.0134	7.583
2.35262	7.111
7.54545	10.481
3.57375	9.134
9.08335	3.162
6.47523
2.76352	12.001
1.89844	4.551
0.847831	15.181
4.42196	17.908
2.42726	10.097
3.54597	11.978
2.26322	16.622
2.01444	117.575
6.41141	8.367
4.86681	4.824
9.85163	1.16
4.06647	24.131
6.00146	1.802
6.31575	17.146
4.24558	15.761
2.06734	12.319
5.21699	0.725
1.93914	14.001
3.45623	14.128
6.15478	2.722
5.15733	10.289
4.0493	6.904
5.04812	8.796
6.12317	1.571
3.2797	0.985
2.0986	2.417
5.73871	0.921
6.1573	5.582
8.77045	1.115
3.13554	8.152
5.45307	4.085
2.70628	15.219
8.94305	13.388
3.66311	2.427
2.3835	5.005
3.95275	1.173
5.64042	6.741
700.82	2.23
8.76098	5.385
3.53152	6.213
3.987	9.62
2.53447	7.112
12.3947	14.953
33.7727	9.479
0.648012	2.864
0.282221	6.303
1.32512	37.207
2.54025	10.948
1.36562	15.547
1.14948	13.198
4.11933	8.384
13.2163	5.813
3.00804	3.173
9.07045	6.583
4.93083	12.317
4.31849	7.182
1.61469	14.14
4.95176	7.106
4.8433	3.771
6.13068	0.857
5.12576	17.073
6.22285	6.862
5.17399	4.856
4.93008	8.216
1.83699	5.266
3.13655	6.508
5.50409	8.012
3.85149	11.564
5.56206	0.876
5.03535	3.686
3.30896	3.409
5.79607	10.464
5.03442	16.9
10.774	3.588
1.14172	1.576
4.40946	5.575
5.21516	7.347
7.45569	9.995
11.9073	7.125
1.41494	3.933
4.04959	9.241
0.629218	8.517
2.44976	8.26422
5.49047	14.9688
7.18648	0.268151
2.93257	7.07121
5.07031	9.86911
6.24108	8.36276
8.62825	19.1501
12.9274	8.73095
9.79235	12.4589
3.12122	10.6226
5.78759	9.71948
9.57665	4.38043
5.61189	7.11336
7.4413	11.2215
5.60822	10.2149
5.96716	9.77287
5.98854	7.32472
5.63359	6.7581
5.82575	9.46654
18.3428	10.7386
6.82525	10.0012
6.37977	2.37249
5.97684	5.57669
5.91026	6.38142
1.76654	7.85749
7.80446	8.95445
1.97153	6.26322
7.75279	6.10317
6.63129	34.1832
4.54568	6.81083
3.36353	9.72088
5.03552	7.73041
6.11256	0.705569
6.89369	11.1271
6.08185	18.0009
6.07189	11.329
6.44473	9.41083
7.29291	9.52366
9.1484	0.98758
7.37042	8.2451
16.4351	4.89028
7.1047	11.9325
3.01781	13.6951
9.3671	12.8803
0.920633	5.08007
4.78873	3.66763
9.80419	5.12729
9.86878	8.7661
4.41918	10.8558
6.38519	10.0457
7.12243	9.82999
25.8998	6.83314
6.91509	10.1852
6.177	3.88585
3.13651	4.80876
8.31838	1.53922
1.79574	41.1005
8.08319	8.47356
8.06909	6.53043
8.68439	4.70914
4.87241	2.34689
6.96682	17.5119
8.10424	6.71364
9.70862	8.44708
4.44541	0.444327
3.16783	7.75842
7.00592	7.97922
13.0199	9.23293
5.51006	10.6229
13.2715	3.36171
11.3711	5.57587
12.6789	2.56149
5.19731	17.7307
0.418127	5.15404
6.16007	6.58481
10.1778	6.13413
3.71268	1.76453
7.36436	0.638912
7.6264	7.28956
7.47663	3.78975
8.39574	12.2878
6.81904	7.01907
5.13504	8.78546
3.83265	5.83113
10.5647	3.68698
10.8208	10.3287
6.13438	10.7251
11.3382	8.8304
7.40261	7.25951
6.59061	9.92779
9.6108	10.2775
9.03606	13.2716
6.4557	3.81251
1.80149	4.01675
7.57465	3.64902
5.29747	12.1338
5.08493	6.69054
4.05333	8.64314
3.68666	9.97434
8.01909	2.38966
5.62695	9.32265
5.90292	10.607
5.86461	20.551
8.69827	9.43326
6.58141	5.99346
1.80652	11.7285
7.73658	5.67742
8.15398	3.1697
167.106	3.14119
13.5085	7.22449
16.0185	46.5437
6.83722	0.404853
6.1845	96.4409
7.20101	7.33418
2.02712	12.4601
6.94426	13.4656
3.95718	8.7442
13.4273	5.06019
0.770498	9.23579
2.01306	3.30897
5.30146	9.27147
6.51773	9.67757
5.54117	5.43482
8.04626	7.31522
2.77601	5.25573
7.73834	1.75185
5.52216	5.47165
5.98492	8.49928
7.29984	3.85508
7.97355	4.06161
5.3921	11.422
7.56054	0.84841
4.80408	2.99239
37.3922	7.19962
0.700246	5.13742
3.89167	1.61535
9.20706	14.0106
11.9857	11.5503
2.6924	7.38213
6.1389	12.344
6.33216	9.92984
15.5901	9.16815
3.8885	5.36033
5.87098	2.08616
62.6123	9.4754
12.6754	13.6059
5.58408	0.712567
7.28251	8.1828
151.36	8.6407
10.5315	3.78057
3.02958	8.63008
5.80829	3.43398
65.7197	11.1697
3.35007	4.5622
3.92262	7.0078
6.28874	4.03849
1.93881	17.7973
2.72291	2.54019
7.24327	10.1819
7.73434	5.56376
5.52519	2.72243
3.70804	8.88306
4.32963	4.07017
2.16003	7.00079
7.96164	13.886
6.33652	8.02222
6.91318	4.08546
7.22068	6.08858
8.16712	3.81009
27.7207	8.04626
5.21244	5.56218
1.91992	5.30104
2.47151	0.557988
13.9961	0.752024
11.4709	2.94564
5.42189	5.28302
5.11529	24.9633
0.833451	5.65055
10.6005	4.71645
6.09649	13.8254
10.1964	1.44431
3.79249	7.91292
2.97505	7.4276
6.6102	0.342187
3.30432	10.1908
8.85201	0.944014
0.31141	9.96283
6.56383	8.21172
10.0422	10.0826

## Sheet: Figure 2H
Control-Ab	NMDAR-Ab
94.9	81.7
90	85.45
144	126
328	60.1
334	373
316	130
126	153
163
109.5

## Sheet: Figure 2I
Control-Ab	NMDAR-Ab
35.11	21.45
20.68	25.16
31.49	29.95
23.45	32.31
11.6	27.66
20.05	35.71
21.97	30.27
24.83
41.4

## Sheet: Figure 2K
Control-Ab	NMDAR-Ab
84.8	234
188	260
221	326
393	112
503	69.6
331	166
363	268
162	245
112

[truncated: 19 more sheets: Figure 2L, Figure 2N, Figure 2O, Figure 2P, Figure 3B, Figure 3C, Figure 3E, Figure 3F, Figure 3G, Figure 3H, Figure 3I, Figure 6B, Figure 6C, Figure 7B, Figure 7D, Figure 7E, Suppl Figure 1G, Suppl Figure 2B, Suppl Figure 2D]
